# Supplementary material for: Discovery of a biomarker candidate for surgical stratification in high-grade serous ovarian cancer
Source: Br J Cancer. 2021 Jan 21;124(7):1286–93. doi: 10.1038/s41416-020-01252-2 (PMC8007618; doi:10.1038/s41416-020-01252-2)
Supplement: Supplementary file 2 — Supplementary Table 2 [file 41416_2020_1252_MOESM2_ESM.csv]

Gene Symbol	Probe_ID	Spearman correlation coefficient	p-value	minuslog10p	KEGG_OXIDATIVE_PHOSPHORYLATION
EXOSC8	215136_s_at	0.535527885	0	Inf
UFM1	218050_at	0.551481322	0	Inf
GTF3A	215091_s_at	0.565865178	0	Inf
SNORD102	200012_x_at	0.583602882	0	Inf
SNORA27	200012_x_at	0.583602882	0	Inf
RPL21	200012_x_at	0.583602882	0	Inf
POMP	217769_s_at	0.595367587	0	Inf
TPT1	216520_s_at	0.603768904	0	Inf
SUCLA2	202930_s_at	0.617351271	0	Inf
ALG5	218203_at	1	0	Inf
MTMR6	214429_at	0.523171604	4.79E-11	10.31946199
SAP18	208742_s_at	0.508019656	3.82E-10	9.418197727
POLR1D	218258_at	0.503081914	6.39E-10	9.194265499
RNASEH2B	219056_at	0.501679309	7.35E-10	9.133424596
PDS5B	207956_x_at	0.497299747	1.12E-09	8.949581541
UBL3	201534_s_at	0.493464052	1.60E-09	8.794855365
TRIM13	203659_s_at	0.49101665	2.00E-09	8.698651616
KPNA3	221502_at	0.457564048	3.12E-08	7.506230764
RFC3	204127_at	0.456175755	3.47E-08	7.46025867
RB1	203132_at	0.454110014	4.05E-08	7.392262074
CKAP2	218252_at	0.452516578	4.57E-08	7.340139425
CLN5	204084_s_at	0.444582797	8.23E-08	7.084697168
MRPS31	212604_at	0.443948285	8.62E-08	7.064552311
RNF6	203403_s_at	0.443404418	8.97E-08	7.04731798
CRYL1	220753_s_at	0.44304184	9.21E-08	7.035845125
C1D	200056_s_at	0.436400935	1.49E-07	6.82803284
UCHL3	204616_at	0.42601498	3.08E-07	6.511556648
FNDC3A	202304_at	0.42083393	4.39E-07	6.35743046
SELT	217811_at	0.419822528	4.70E-07	6.327627607
DLEU1	205677_s_at	0.416917132	5.72E-07	6.242525693
NASP	201970_s_at	-0.415128095	6.45E-07	6.190497691
RNF13	201780_s_at	0.407876533	1.04E-06	5.982497976
COPS7A	209029_at	0.404870951	1.27E-06	5.89762885
GPR161	214104_at	-0.400348266	1.69E-06	5.771381836
GSTO1	201470_at	0.400057249	1.72E-06	5.76331803
SUCLG1	217874_at	0.39881685	1.87E-06	5.729028218
MTF1	205322_s_at	-0.396736797	2.13E-06	5.671818655
TTC1	201434_at	0.395835122	2.25E-06	5.647132287
AKAP11	203156_at	0.394484996	2.45E-06	5.610295579
NDUFS4	209303_at	0.394007919	2.53E-06	5.59731556	Yes
ZC3H13	212402_at	0.393382949	2.63E-06	5.580340507
EID1	208669_s_at	0.392047135	2.86E-06	5.544167145
TAF6	203572_s_at	-0.391980344	2.87E-06	5.542362376
POU2F1	206789_s_at	-0.391746577	2.91E-06	5.536048606
RBX1	218117_at	0.391102524	3.03E-06	5.518677007
ATP5L	207573_x_at	0.39051572	3.14E-06	5.502879515
TM9SF2	201078_at	0.390496637	3.15E-06	5.502366255
MED4	217843_s_at	0.38914651	3.42E-06	5.466129585
RAB20	219622_at	0.387882258	3.70E-06	5.432334219
HIP1	205425_at	-0.386303134	4.07E-06	5.390306714
Sep-15	200902_at	0.385234483	4.35E-06	5.361981261
MTRF1	219822_at	0.3852154	4.35E-06	5.361476299
ATP5G1	208972_s_at	0.384585659	4.52E-06	5.344829279
TGDS	208249_s_at	0.384099041	4.66E-06	5.331987872
NDUFS7	211752_s_at	0.383636277	4.79E-06	5.319793878	Yes
KIF5B	201991_s_at	-0.383106722	4.94E-06	5.305861351
MAT2B	217993_s_at	0.382839559	5.03E-06	5.298840998
TRIM33	210266_s_at	-0.379781499	6.04E-06	5.218896023
ITM2B	217732_s_at	0.377877964	6.77E-06	5.169515172
CAPZA2	201238_s_at	0.373927771	8.55E-06	5.067969967
MARS	201475_x_at	-0.373655837	8.69E-06	5.061025474
ESD	209009_at	0.373212156	8.92E-06	5.049707647
CAND2	213547_at	-0.373088116	8.98E-06	5.04654633
MIPEP	36830_at	0.372921139	9.07E-06	5.042292646
SKP1	200711_s_at	0.372873432	9.10E-06	5.041077716
IFT20	210312_s_at	0.372591956	9.25E-06	5.033913314
USPL1	204190_at	0.370955584	1.02E-05	4.992387391
IMPA1	203011_at	0.369724727	1.09E-05	4.961292117
BBX	213015_at	-0.368231478	1.19E-05	4.923728833
PEX2	210296_s_at	0.367892753	1.22E-05	4.915232569
CD9	201005_at	0.366890893	1.29E-05	4.890155652
RBBP6	212783_at	-0.365421497	1.40E-05	4.853518861
UTP14C	203614_at	0.365359477	1.41E-05	4.851976228
POLR2E	217854_s_at	0.364328992	1.49E-05	4.826388871
HERC5	219863_at	-0.36431468	1.49E-05	4.826034076
ALMS1	214220_s_at	-0.364090454	1.51E-05	4.820477712
NUP188	212691_at	-0.363145842	1.60E-05	4.797113174
NUCKS1	217802_s_at	-0.362525643	1.65E-05	4.781810676
PCNXL2	39650_s_at	-0.362497018	1.66E-05	4.78110513
RBM7	218379_at	0.362372978	1.67E-05	4.778048504
ZC3HAV1	213051_at	-0.36207242	1.70E-05	4.770647031
CEP250	209495_at	-0.362039025	1.70E-05	4.769825079
CCNH	204093_at	0.36132341	1.77E-05	4.75223267
MED7	204349_at	0.360707981	1.83E-05	4.737135024
LIPA	201847_at	0.360617337	1.84E-05	4.734913824
TMEM9B	218065_s_at	0.360340633	1.87E-05	4.728137261
TPR	201730_s_at	-0.359849244	1.92E-05	4.71611765
CDK8	204831_at	0.359749058	1.93E-05	4.713669346
SLC38A7	218727_at	-0.359715662	1.94E-05	4.712853418
PWP2	209336_at	-0.359505749	1.96E-05	4.707726701
TMEM54	202090_s_at	0.358413244	2.08E-05	4.681099506
UQCR11	202090_s_at	0.358413244	2.08E-05	4.681099506	Yes
NUDT15	219347_at	0.358317828	2.10E-05	4.678778366
FAM172A	212936_at	0.357339822	2.21E-05	4.655027194
CGRRF1	204605_at	0.357230094	2.23E-05	4.65236703
CAMK1D	220246_at	-0.356934307	2.26E-05	4.645200772
ELF1	212418_at	0.356600353	2.31E-05	4.637117932
PHIP	212542_s_at	-0.35570822	2.42E-05	4.615567267
ADAR	201786_s_at	-0.354878107	2.54E-05	4.595569678
TCF7	205255_x_at	-0.354529841	2.59E-05	4.587195622
GTPBP3	213835_x_at	-0.353146319	2.79E-05	4.554020545
GABPB1	204618_s_at	0.352569057	2.88E-05	4.540221791
CD52	34210_at	0.352478412	2.90E-05	4.538057355
TMED3	208837_at	0.351796193	3.01E-05	4.521787234
DHTKD1	209916_at	-0.351357283	3.08E-05	4.511338492
MED12	216071_x_at	-0.350961309	3.15E-05	4.501924492
NDUFB7	202839_s_at	0.350799103	3.18E-05	4.498071598	Yes
TBC1D1	212350_at	-0.350574877	3.22E-05	4.492748833
SLMO2	217851_s_at	0.350446067	3.24E-05	4.489692803
TMX2	201175_at	0.349754306	3.36E-05	4.473302345
PIBF1	213239_at	0.347950957	3.71E-05	4.430744687
DNAJB9	202842_s_at	0.347874624	3.72E-05	4.428948734
ZFAND1	218919_at	0.346867993	3.93E-05	4.405305782
FBXO3	218432_at	0.345441534	4.25E-05	4.371933129
KIF3C	203390_s_at	-0.344258385	4.53E-05	4.344368938
EIF5B	201024_x_at	-0.343976909	4.59E-05	4.337826805
TTF1	204771_s_at	-0.341395926	5.27E-05	4.278115385
IPO5	211954_s_at	0.339654597	5.78E-05	4.238110435
POU6F1	205878_at	-0.339497161	5.83E-05	4.234504674
GTF2F2	209595_at	0.337712895	6.40E-05	4.193768008
ZNHIT3	212544_at	0.337607939	6.44E-05	4.191379086
ANKRD11	219437_s_at	-0.337464816	6.48E-05	4.188122778
N4BP2L2	202258_s_at	0.337450503	6.49E-05	4.187797231
YIF1A	202418_at	0.337316922	6.53E-05	4.184759521
SYNGR2	201079_at	0.337121321	6.60E-05	4.180313827
EHMT2	202326_at	-0.335265493	7.27E-05	4.138274636
SMARCC2	201321_s_at	-0.334039407	7.75E-05	4.110640001
CLASP1	212752_at	-0.333557559	7.95E-05	4.099809971
VKORC1	217949_s_at	0.333533705	7.96E-05	4.099274274
SRPRB	218140_x_at	0.332736988	8.29E-05	4.081406002
TXNDC15	220495_s_at	0.332321931	8.47E-05	4.072115832
SLC26A10	214951_at	-0.332231287	8.51E-05	4.070088624
PIGH	209625_at	0.332016602	8.60E-05	4.065289744
SIN3B	39705_at	-0.33143934	8.86E-05	4.052402829
GLRX	206662_at	0.331176948	8.98E-05	4.046553202
COX7A2L	201256_at	0.330790516	9.16E-05	4.037947464	Yes
BAZ2A	201353_s_at	-0.330423167	9.34E-05	4.029776817
ARHGAP1	202117_at	-0.330313439	9.39E-05	4.027338146
SNX27	221498_at	-0.330146462	9.47E-05	4.023628811
RPS7	200082_s_at	0.329922237	9.58E-05	4.018650905
BIK	205780_at	0.329912695	9.58E-05	4.018439161
CISD1	218597_s_at	0.329864987	9.61E-05	4.017380539
TULP4	218184_at	-0.329492868	9.79E-05	4.00912898
UQCRFS1	208909_at	0.329268642	9.90E-05	4.004161761	Yes
UBC	208980_s_at	-0.328648442	0.000102225	3.990441717
GNL2	201948_at	-0.328424216	0.000103398	3.985488285
ACTR10	222230_s_at	0.327784934	0.000106811	3.971385804
MTPAP	218947_s_at	-0.326740136	0.000112616	3.948401618
R3HDM2	203831_at	-0.325957731	0.000117154	3.931241552
NDUFB5	203621_at	0.325933877	0.000117295	3.930719075	Yes
TMX1	209476_at	0.325194409	0.000121747	3.914542732
NUMA1	200747_s_at	-0.32489385	0.000123601	3.907979133
TESK1	204106_at	-0.324116216	0.000128521	3.8910274
DDT	202929_s_at	0.323414913	0.000133114	3.875777053
ABHD4	218581_at	-0.323233624	0.000134326	3.871840552
BCOR	219433_at	-0.323214541	0.000134454	3.871426321
PCCA	203860_at	0.322293784	0.000140776	3.851470826
SSR4	201004_at	0.322212681	0.000141346	3.84971601
AGR2	209173_at	0.321945518	0.000143239	3.843938784
NUFIP1	205134_s_at	0.321935976	0.000143307	3.843732549
NAB2	212803_at	-0.321931206	0.000143341	3.843629435
MYNN	218926_at	0.321864415	0.000143818	3.842185998
PYCARD	221666_s_at	0.321788083	0.000144365	3.840536749
SPG20	212526_at	0.321435046	0.000146922	3.832914412
SLC5A3	213164_at	-0.321296694	0.000147935	3.829929721
PARP4	202239_at	0.321268069	0.000148145	3.82931237
TSPO	202096_s_at	0.320538142	0.000153607	3.813589775
CRBN	218142_s_at	0.320490435	0.00015397	3.812563484
WDR70	219193_at	0.320189876	0.000156278	3.8061016
MRPS30	218398_at	0.319970421	0.000157984	3.801387484
PSMB3	201400_at	0.319908401	0.000158469	3.800055859
JUN	201464_x_at	-0.319202328	0.000164091	3.784915216
PPCDC	219066_at	0.318543963	0.0001695	3.770829689
FCF1	212499_s_at	0.318272029	0.000171783	3.765020785
MAPK1IP1L	212499_s_at	0.318272029	0.000171783	3.765020785
MSL3	207551_s_at	0.318043032	0.000173727	3.760133169
CRADD	209833_at	0.31790468	0.000174911	3.757182046
HIVEP1	204512_at	-0.317580268	0.000177718	3.750267523
ZCCHC2	219062_s_at	-0.317427604	0.000179054	3.747016224
BTBD18	215349_at	-0.31734173	0.000179809	3.745188098
IPO9	217885_at	-0.316077477	0.000191278	3.718334758
ST3GAL2	217650_x_at	-0.315633796	0.000195462	3.708937689
LRRC40	218577_at	0.31521874	0.000199453	3.700159533
MCTS1	218163_at	0.315194886	0.000199685	3.699655412
UBE2D2	201343_at	0.315166261	0.000199963	3.699050521
SAP130	220367_s_at	-0.31497066	0.000201874	3.694918654
RPL10A	200036_s_at	0.314608082	0.000205463	3.687266757
ANKRD49	219069_at	0.31435046	0.000208048	3.681835543
RPS9	217747_s_at	0.314269357	0.000208869	3.680126689
MRPL33	203781_at	0.313696866	0.000214745	3.668077435
DDIT3	209383_at	-0.31341062	0.00021774	3.662061502
TRAM1	201398_s_at	0.312737942	0.000224933	3.647946855
FASTKD3	219200_at	0.312504174	0.000227484	3.643049248
C18orf8	221190_s_at	-0.312446925	0.000228113	3.641850421
SIVA1	210792_x_at	0.312074806	0.00023224	3.634063688
ZC3H11A	205788_s_at	-0.311468918	0.000239108	3.621406177
STX12	212112_s_at	0.311263776	0.000241476	3.617126424
CHD8	212571_at	-0.311182673	0.000242418	3.615435246
EVC	219432_at	-0.31116359	0.00024264	3.61503739
MPDZ	205079_s_at	-0.311030008	0.000244201	3.612253109
COX8A	201119_s_at	0.310867802	0.000246108	3.608873885	Yes
ATXN3	205415_s_at	-0.310781928	0.000247124	3.607085633
TNPO3	214550_s_at	-0.310276227	0.000253183	3.596565339
RSL24D1	217915_s_at	0.309923191	0.000257495	3.589231637
TDRD3	208089_s_at	0.309899337	0.000257789	3.588736432
SNORD35A	200715_x_at	0.309331616	0.000264873	3.576962351
SNORD34	200715_x_at	0.309331616	0.000264873	3.576962351
SNORD33	200715_x_at	0.309331616	0.000264873	3.576962351
SNORD32A	200715_x_at	0.309331616	0.000264873	3.576962351
RPL13A	200715_x_at	0.309331616	0.000264873	3.576962351
NMD3	218036_x_at	0.309002433	0.000269063	3.570145722
DHRS7B	220690_s_at	0.308592147	0.000274372	3.561660268
RAB11FIP5	210879_s_at	-0.308449024	0.000276247	3.558703001
COPS2	202467_s_at	0.307408998	0.000290231	3.537256598
OTUB1	201245_s_at	0.307032107	0.000295459	3.529503411
FYCO1	218204_s_at	-0.307013024	0.000295726	3.529111108
ATP6V1D	208898_at	0.306750632	0.00029942	3.523719529	Yes
CASP4	209310_s_at	0.306669529	0.00030057	3.522054013
ALKBH1	205621_at	0.306559802	0.000302133	3.519801399
EAPP	202623_at	0.306555031	0.000302201	3.519703479
SLC38A6	214830_at	0.306430991	0.000303978	3.517158099
SRGAP2	213329_at	-0.306187682	0.00030749	3.512168358
GIN1	219467_at	0.306163828	0.000307837	3.51167939
MSH5	212913_at	-0.306006393	0.000310132	3.508453196
MTMR11	205076_s_at	-0.305896665	0.000311741	3.506205658
RPS5	200024_at	0.305887124	0.000311882	3.50601026
PHF20	206567_s_at	-0.305767855	0.00031364	3.503568316
PHB2	201600_at	0.30567721	0.000314983	3.501713101
SPEN	201997_s_at	-0.305538858	0.000317042	3.498882562
MYO9B	217297_s_at	-0.305247841	0.000321416	3.492933021
FNBP4	212232_at	-0.305195363	0.00032221	3.491860781
NME1	201577_at	0.305181051	0.000322427	3.491568385
DCTN1	211780_x_at	-0.304513143	0.000332706	3.477939099
ANXA2P2	208816_x_at	0.30436525	0.000335023	3.474925381
SNX17	200991_s_at	0.304160107	0.000338261	3.470747581
SIRT3	221913_at	-0.303954964	0.000341529	3.466572705
BAZ1B	208445_s_at	-0.303687801	0.000345828	3.46114004
NUDT2	218609_s_at	0.303644864	0.000346523	3.460267395
FGD1	204819_at	-0.303473117	0.000349319	3.456778097
SNORA48	214805_at	-0.303387243	0.000350724	3.455034215
EIF4A1	214805_at	-0.303387243	0.000350724	3.455034215
SNORA67	214805_at	-0.303387243	0.000350724	3.455034215
SNORD10	214805_at	-0.303387243	0.000350724	3.455034215
DTX3	49049_at	-0.30336816	0.000351037	3.454646756
CD1E	215784_at	0.303258432	0.000352842	3.452419352
WHSC1L1	218173_s_at	-0.30305806	0.000356161	3.448354076
SDHAF1	44669_at	0.302953103	0.00035791	3.446225756
C1GALT1C1	219283_at	0.302881542	0.000359108	3.444775068
MACF1	208634_s_at	-0.302533276	0.000364989	3.437720116
RABAC1	203136_at	0.302032346	0.000373605	3.427587318
FOXN3	205022_s_at	-0.301812891	0.000377439	3.423153659
CD58	205173_x_at	0.301779495	0.000378025	3.422479265
PRDX4	201923_at	0.301555269	0.000381985	3.417953182
KLRB1	214470_at	0.301512332	0.000382748	3.417086883
DHRS7	210788_s_at	0.301507562	0.000382833	3.416990635
MRPS28	219819_s_at	0.301474166	0.000383427	3.416316945
WASF3	204042_at	0.301335814	0.000385899	3.413526767
TAF7	201023_at	0.301016173	0.000391665	3.407085553
HERC3	206183_s_at	0.300853967	0.000394621	3.403819577
DGCR6L	208024_s_at	0.300591575	0.000399448	3.398540229
DGCR6	208024_s_at	0.300591575	0.000399448	3.398540229
DOPEY2	205248_at	-0.300491389	0.000401305	3.396525732
KRT10	213287_s_at	0.300329183	0.000404329	3.393265634
TRAF5	204352_at	-0.300224226	0.000406296	3.391157126
TOM1L1	204485_s_at	0.300076332	0.000409084	3.388187337
RPS14	208645_s_at	0.299227136	0.000425438	3.37116419
ALDH5A1	203608_at	-0.297915176	0.000451895	3.344961989
LYPLA1	203007_x_at	0.297481036	0.00046098	3.336317497
C19orf60	51200_at	0.297461953	0.000461384	3.335937816
ZNF410	202010_s_at	0.297156624	0.000467879	3.329866324
TXNDC9	211758_x_at	0.296999189	0.000471261	3.32673821
PELO	218472_s_at	0.296698631	0.000477781	3.320771077
TTI1	212898_at	-0.29631697	0.00048618	3.31320269
MEF2C	209199_s_at	0.296178617	0.000489259	3.310461614
CBX5	212126_at	-0.295701541	0.000500012	3.301019682
KIAA0368	212428_at	-0.295639521	0.000501426	3.299793375
HMGB1	200679_x_at	0.295491627	0.000504812	3.296870166
WDR61	221532_s_at	0.295367587	0.000507669	3.294419597
UQCRC2	212600_s_at	0.295305567	0.000509103	3.293194706	Yes
WNK1	211992_at	-0.295296026	0.000509324	3.293006285
ESYT1	208858_s_at	-0.295100425	0.000513872	3.28914502
ZNF236	219171_s_at	-0.295086112	0.000514206	3.288862591
MRPL22	218339_at	0.29482372	0.000520371	3.28368721
SSSCA1	203114_at	0.294184438	0.000535676	3.271097785
SEMA4C	46665_at	-0.294179667	0.000535792	3.271003939
MRPL13	218049_s_at	0.294151042	0.000536487	3.270440895
CELSR3	40020_at	-0.293941129	0.00054161	3.266313616
PSMC6	201699_at	0.2933257	0.00055689	3.254230506
IMP3	221688_s_at	0.293149182	0.000561346	3.250769571
NINL	207705_s_at	-0.292862936	0.000568641	3.245161756
PHLPP2	213407_at	-0.292786604	0.000570601	3.243667281
RNF219	219303_at	0.292605315	0.000575282	3.240119492
ARMC1	218185_s_at	0.292462192	0.000579002	3.237320186
ANXA2	213503_x_at	0.292133009	0.000587642	3.23088707
SCMH1	221216_s_at	-0.29145079	0.000605929	3.217578123
DNAJC3	208499_s_at	0.290926005	0.000620352	3.207361982
ANKRD46	212731_at	0.290868756	0.000621944	3.206248624
S100A2	204268_at	0.29076857	0.00062474	3.204300783
ZCCHC10	221193_s_at	0.290735175	0.000625674	3.203651654
FOXO1	202724_s_at	0.290219932	0.000640256	3.193646106
PHOX2A	214609_at	-0.290119746	0.000643128	3.191702672
SS18	202816_s_at	-0.289928916	0.00064863	3.188002774
TIMELESS	203046_s_at	-0.289814417	0.000651953	3.18578402
RERE	200940_s_at	-0.289690377	0.000655569	3.18338137
UTP18	203721_s_at	0.289547254	0.000659766	3.180610377
USP18	219211_at	-0.289532942	0.000660187	3.180333354
SPTAN1	215235_at	-0.289389819	0.00066441	3.177563886
RAB8B	219210_s_at	0.289261009	0.000668232	3.175072549
CD3D	213539_at	0.289160822	0.000671219	3.173135619
DSTYK	214663_at	-0.288726683	0.000684305	3.164750098
PBX1	212151_at	-0.288621726	0.000687504	3.162724742
ATP8A2	219660_s_at	0.288302085	0.000697331	3.156561195
LITAF	200704_at	0.288168503	0.000701476	3.153987429
CUL5	203531_at	0.28814465	0.000702218	3.153527955
ATP5D	203926_x_at	0.28814465	0.000702218	3.153527955
ST6GALNAC4	220937_s_at	0.287782071	0.000713594	3.146548674
C1orf21	221272_s_at	-0.287438576	0.000724528	3.139944905
HNRNPA1	200016_x_at	-0.287409952	0.000725446	3.13939495
B3GNT2	219326_s_at	0.287238204	0.000730977	3.136096381
MX1	202086_at	-0.287176184	0.000732984	3.13490572
TAF9	202168_at	0.287056915	0.000736857	3.132616715
SLC25A15	218653_at	0.286484423	0.000755713	3.121642831
PTPN12	202006_at	-0.286064596	0.000769823	3.113609338
SUB1	214512_s_at	0.285453938	0.000790778	3.101945419
FXR2	35265_at	-0.285430084	0.000791607	3.101490306
ZNF165	206683_at	-0.285000716	0.000806669	3.093304804
FBXL15	218938_at	0.284671533	0.000818394	3.087037636
TMEM87A	212204_at	0.284623825	0.000820106	3.086129954
CRIP1	205081_at	0.284585659	0.000821478	3.085403918
TREM1	219434_at	0.284561805	0.000822337	3.084950196
FOXJ3	206015_s_at	-0.284246935	0.000833749	3.078964633
TRIM24	204391_x_at	-0.283994084	0.000843019	3.074162858
NDFIP1	217800_s_at	0.283106722	0.000876304	3.057345236
COX5A	203663_s_at	0.282624875	0.00089488	3.048235164	Yes
CBFA2T2	207625_s_at	-0.28253423	0.000898415	3.046523123
GTF2I	201065_s_at	-0.282362483	0.000905147	3.043280763
GTF2IP1	201065_s_at	-0.282362483	0.000905147	3.043280763
LOC100093631	201065_s_at	-0.282362483	0.000905147	3.043280763
MAVS	220305_at	-0.282228901	0.000910416	3.04076029
CHST10	204065_at	-0.281675493	0.000932543	3.030331026
MCAM	211340_s_at	-0.28153237	0.000938346	3.027637131
RPS6KA1	203379_at	0.281250895	0.000949854	3.022343123
SLC25A24	204342_at	0.281045752	0.000958323	3.018488108
CLIP3	212358_at	-0.280936024	0.000962881	3.016427275
DHRS12	204800_s_at	0.280859692	0.000966064	3.014994125
UBE2Q1	217978_s_at	-0.280831067	0.00096726	3.014456794
PPP2R3C	218852_at	0.280740423	0.000971056	3.012755606
SNORD34	211942_x_at	0.280645007	0.000975067	3.010965473
SNORD33	211942_x_at	0.280645007	0.000975067	3.010965473
RPL13A	211942_x_at	0.280645007	0.000975067	3.010965473
RPL13AP5	211942_x_at	0.280645007	0.000975067	3.010965473
SNORD35A	211942_x_at	0.280645007	0.000975067	3.010965473
SNORD32A	211942_x_at	0.280645007	0.000975067	3.010965473
AMPD2	212360_at	-0.280291971	0.00099004	3.004347256
KRT13	207935_s_at	0.28003435	0.001001099	2.999522983
THG1L	219122_s_at	0.279876914	0.001007913	2.996576991
MRPL11	219162_s_at	0.279771957	0.001012479	2.994613913
SLC35A5	218519_at	0.279752874	0.001013311	2.994257068
NDUFA9	208969_at	0.279709938	0.001015186	2.993454256	Yes
GCOM1	212244_at	0.279552502	0.001022088	2.990511662
ATP6V1B2	201089_at	0.279213778	0.001037084	2.984186213	Yes
GPN1	209313_at	0.27916607	0.001039212	2.983295918
SETD5	221806_s_at	-0.279108821	0.001041771	2.982227763
ZMYM3	207559_s_at	-0.278765326	0.001057247	2.975823405
DNMT3B	220668_s_at	-0.278574495	0.001065936	2.972268814
SETD4	219482_at	-0.278383665	0.00107469	2.968716641
SNTA1	203516_at	-0.27835027	0.001076229	2.968095259
RBKS	57540_at	0.277849339	0.001099554	2.95878341
ATP6V1A	201972_at	0.277710987	0.001106077	2.956214499	Yes
RAB5B	201276_at	-0.277696675	0.001106754	2.955948822
C2CD3	213199_at	-0.277639426	0.001109465	2.95488625
RCHY1	212749_s_at	0.27760603	0.00111105	2.954266516
FLG	215704_at	0.277524927	0.001114906	2.952761756
COMMD10	218439_s_at	0.277515386	0.00111536	2.952584755
C9orf91	221865_at	-0.277501073	0.001116043	2.952319263
AIMP1	202541_at	0.277334097	0.001124028	2.949222865
ADSL	210250_x_at	0.276799771	0.001149935	2.9393268
RNMT	202683_s_at	-0.276771146	0.001151338	2.938797187
GBAS	201816_s_at	0.276599399	0.00115979	2.935620647
SLC30A5	218989_x_at	0.276427651	0.001168299	2.932446059
TTC33	219421_at	0.276322695	0.001173527	2.930506994
YPEL5	217783_s_at	0.276274987	0.00117591	2.929625841
EXOSC5	218481_at	0.276103239	0.001184527	2.926454938
HNMT	204112_s_at	0.275936263	0.00119296	2.923373984
ZFHX3	208033_s_at	-0.275802681	0.001199746	2.920910548
PIP4K2C	218942_at	-0.275750203	0.001202422	2.919943092
LY96	206584_at	0.275702495	0.001204859	2.919063744
MICAL3	212715_s_at	-0.275678641	0.001206079	2.918624127
NT5DC3	218786_at	-0.275463957	0.001217113	2.914669261
RBM41	219754_at	-0.275459186	0.001217359	2.91458141
IL18	206295_at	0.275387625	0.001221058	2.91326382
FAM171A1	212771_at	-0.275344688	0.001223282	2.912473429
MTRR	203200_s_at	0.275168169	0.001232465	2.90922532
PSMD10	219485_s_at	0.275153857	0.001233213	2.90896205
NDUFA7	202785_at	0.275025047	0.001239957	2.906593227	Yes
KDM6B	213146_at	-0.275015505	0.001240458	2.906417802
ABI2	207268_x_at	-0.275010734	0.001240709	2.906330092
CINP	218267_at	0.274967797	0.001242966	2.905540769
BMPR2	209920_at	-0.274767425	0.001253548	2.901858867
CECR5	218592_s_at	0.27454797	0.001265233	2.897829345
CKAP5	212832_s_at	-0.274447784	0.001270601	2.895990836
WBP4	203599_s_at	0.274380993	0.001274191	2.894765531
ATP7B	204624_at	0.274338056	0.001276503	2.893977991
IL7	206693_at	0.274328515	0.001277018	2.893802998
EIF4E	201435_s_at	0.274004103	0.001294623	2.88785682
HLCS	209399_at	-0.273841897	0.001303508	2.884886331
CDK5RAP2	220935_s_at	-0.273608129	0.001316411	2.880608378
MALL	209373_at	0.273584276	0.001317735	2.880172055
TMED2	200087_s_at	0.273398216	0.001328098	2.876770016
LMBRD1	218191_s_at	0.273398216	0.001328098	2.876770016
BRPF1	204481_at	-0.273374362	0.001329432	2.876334022
TMED10	200929_at	0.272983159	0.001351484	2.86918906
RHOD	209885_at	0.272911598	0.001355554	2.867883144
C11orf73	219979_s_at	0.272744621	0.001365094	2.864837315
NFATC2IP	217526_at	-0.272467917	0.001381039	2.859793974
SDF2	203090_at	0.272453604	0.001381869	2.859533248
CD48	204118_at	0.272105338	0.00140219	2.853193071
HDAC3	216326_s_at	0.272091026	0.001403031	2.852932686
HERPUD1	217168_s_at	0.27180001	0.001420231	2.847641109
STON1	213413_at	-0.271637804	0.001429901	2.844694118
CRIPT	218643_s_at	0.271623491	0.001430757	2.844434172
ZNF589	219968_at	-0.271132102	0.001460436	2.835517513
LMAN2	200805_at	0.270774295	0.001482399	2.829034758
CSRNP2	221260_s_at	-0.270650255	0.001490084	2.82678936
TRAPPC10	209412_at	-0.27061686	0.001492159	2.826185002
MDH1	200978_at	0.270521445	0.001498102	2.824458667
XAF1	206133_at	-0.269901245	0.001537262	2.813252014
FUS	200959_at	-0.269572062	0.001558425	2.807314087
SNRNP200	200058_s_at	-0.26937169	0.001571436	2.803703165
MFN1	207098_s_at	0.269032966	0.001593658	2.797604953
SPCS3	218817_at	0.268775345	0.00161075	2.792971891
OXSM	219133_at	0.268708554	0.001615208	2.791771435
MECR	218664_at	0.268417537	0.001634767	2.78654427
RAB27B	207018_s_at	0.268050188	0.001659763	2.779953934
MPG	203686_at	0.267892753	0.001670582	2.777132197
PCNT	203660_s_at	-0.26781165	0.001676181	2.775679206
IFT46	218483_s_at	0.267706693	0.001683451	2.7737995
ASL	204608_at	0.267697152	0.001684113	2.773628654
KNTC1	206316_s_at	-0.267644673	0.001687761	2.772689103
PDCD6	203415_at	0.267482467	0.00169908	2.76978617
ARPC4	217817_at	0.267391823	0.001705436	2.768164689
DHX16	203694_s_at	-0.267315491	0.001710804	2.766799647
ACTL6A	202666_s_at	0.267196222	0.001719224	2.764667527
REEP5	208872_s_at	0.267172368	0.001720912	2.764241215
DTWD1	219291_at	0.267134202	0.001723617	2.763559191
GMPR	204187_at	-0.267105577	0.001725648	2.763047736
ARHGEF6	209539_at	0.266957683	0.001736177	2.760406066
ALG13	219015_s_at	0.266890893	0.001740951	2.759213521
SMG7	201793_x_at	-0.26687181	0.001742317	2.758872847
EXOC3	212630_at	0.266776394	0.001749163	2.757169832
PGK1	200738_s_at	0.266642813	0.001758788	2.754786607
TMCO1	208716_s_at	0.266614188	0.001760856	2.754276066
RPL36AL	207585_s_at	0.266471065	0.001771234	2.751724165
PTGER4	204897_at	0.266394733	0.001776791	2.750363695
FDX1	203647_s_at	0.266289776	0.001784458	2.748493667
SLC25A5	200657_at	0.266237298	0.001788303	2.747558922
ARHGEF2	209435_s_at	-0.266122799	0.001796718	2.745520099
MAP3K4	216199_s_at	-0.265974906	0.001807641	2.74288788
ATP2B4	212136_at	-0.265931969	0.001810823	2.742123954
KPNB1	213507_s_at	-0.265931969	0.001810823	2.742123954
SETD1B	213153_at	-0.265846095	0.001817203	2.74059646
MTR	203774_at	-0.265722055	0.001826455	2.738390926
NCK2	203315_at	-0.265531225	0.001840773	2.734999746
NFU1	218946_at	0.265469205	0.001845448	2.733898122
LOC613037	211996_s_at	-0.265445351	0.001847249	2.733474487
LOC595101	211996_s_at	-0.265445351	0.001847249	2.733474487
NR4A2	216248_s_at	-0.265278374	0.001859901	2.730510075
SLC46A3	214719_at	0.265278374	0.001859901	2.730510075
PHF11	221816_s_at	0.265268833	0.001860627	2.730340735
GIMAP5	218805_at	0.265240208	0.001862804	2.729832749
TPI1	200822_x_at	0.265039836	0.001878113	2.726278339
DYNC1LI2	203590_at	-0.265011211	0.001880309	2.725770778
BNIP1	37226_at	0.264953962	0.001884708	2.724755817
GMFG	204220_at	0.264949191	0.001885076	2.724671246
ITGA7	216331_at	-0.264825151	0.001894642	2.722472931
RPL26L1	218830_at	0.264777444	0.001898333	2.721627691
ARHGDIB	201288_at	0.264624779	0.001910188	2.718923913
DMTF1	203301_s_at	-0.264620009	0.001910559	2.718839444
PLEK2	218644_at	0.264577072	0.001913906	2.718079292
PCID2	219940_s_at	0.264171557	0.001945781	2.710905971
C19orf10	221739_at	0.263808979	0.001974689	2.704501195
GOLT1B	218193_s_at	0.263541816	0.00199624	2.699787331
GABARAPL2	209046_s_at	0.263083822	0.002033681	2.691717162
RNF113A	209565_at	0.263040885	0.002037224	2.690961279
TRAPPC6A	204985_s_at	0.262912075	0.002047885	2.688694345
ADARB1	203865_s_at	-0.262625829	0.00207176	2.683660553
C19orf24	221587_s_at	0.262420686	0.002089026	2.680056257
CCDC92	218175_at	-0.262215543	0.002106422	2.676454679
COX6B1	201441_at	0.262191689	0.002108453	2.676036067	Yes
RCBTB2	204759_at	0.262105816	0.002115781	2.674529368
PHF21A	203278_s_at	-0.262034254	0.002121905	2.673274149
ZDHHC6	218249_at	0.262024713	0.002122722	2.673106812
MNT	204206_at	-0.261934068	0.002130505	2.671517398
PRCP	201494_at	0.261733696	0.002147802	2.668005839
ATOX1	203454_s_at	0.261614427	0.002158158	2.665916854
SGMS1	212989_at	0.261299556	0.002185716	2.660406341
ISYNA1	222240_s_at	-0.26107056	0.002205958	2.656402709
LGALS3	208949_s_at	0.260936978	0.002217845	2.654068817
SKAP2	204362_at	0.260903583	0.002220826	2.653485523
RPA2	201756_at	0.2608845	0.002222531	2.653152245
WT1-AS	206954_at	-0.260846334	0.002225944	2.652485759
CXXC1	48580_at	-0.260812938	0.002228935	2.65190266
ATP5F1	211755_s_at	0.260431277	0.002263373	2.645243776
HELLS	220085_at	-0.260374028	0.002268581	2.644245752
RAC2	213603_s_at	0.260269071	0.002278156	2.64241659
SLC39A9	217859_s_at	0.260087782	0.002294781	2.639258796
FAM114A2	218588_s_at	0.259830161	0.002318595	2.63477504
RAMP3	205326_at	0.259715662	0.002329251	2.63278363
ALOX5AP	204174_at	0.259195649	0.002378209	2.623749908
UBE2D3	200668_s_at	0.259190878	0.002378663	2.62366711
TMEM159	213272_s_at	0.258971423	0.002399606	2.619859993
ZFAND3	218020_s_at	-0.258947569	0.002401893	2.619446362
DEGS1	209250_at	-0.258933257	0.002403266	2.619198201
ZKSCAN1	214670_at	-0.258909403	0.002405555	2.618784629
FAM21B	214946_x_at	-0.258680406	0.002427637	2.614816192
FAM21C	214946_x_at	-0.258680406	0.002427637	2.614816192
FAM21A	214946_x_at	-0.258680406	0.002427637	2.614816192
LOC92249	212957_s_at	-0.258656553	0.002429948	2.614403006
NCOA6	208979_at	-0.258613616	0.002434112	2.613659365
GADD45GIP1	212891_s_at	0.258251038	0.002469537	2.60738444
PTH2R	206772_at	-0.258189018	0.002475643	2.606311942
THBS3	209561_at	-0.258026812	0.002491678	2.603508113
YES1	202932_at	-0.25795525	0.002498782	2.602271665
MRPS34	218112_at	0.257497257	0.002544684	2.594366172
TCTN3	212121_at	0.257420925	0.002552408	2.593049896
TRIAP1	218403_at	0.257344592	0.002560154	2.591733993
FBXO17	220233_at	-0.257120366	0.002583029	2.587870684
CXCR3	207681_at	0.25689614	0.00260609	2.584010594
ZNF32	209538_at	0.256886599	0.002607075	2.583846406
ABHD10	218633_x_at	0.256772101	0.002618927	2.581876606
ZNF638	211257_x_at	-0.256743476	0.002621898	2.581384287
NUP98	203194_s_at	-0.256624207	0.002634308	2.579333522
RRAGC	218088_s_at	-0.256409522	0.00265678	2.575644437
CERK	218421_at	0.256352273	0.002662802	2.574661179
TUBB	209026_x_at	-0.256233004	0.002675387	2.572613397
ZC3H4	213390_at	-0.256066027	0.002693097	2.569748028
YIPF5	221423_s_at	0.255970612	0.002703264	2.568111475
PDE6D	204091_at	0.255851343	0.002716023	2.566066601
HNRNPD	221481_x_at	-0.25577024	0.00272473	2.564676605
STX7	212631_at	0.255717762	0.002730377	2.56377742
POP4	202868_s_at	0.255431516	0.002761367	2.558875869
MAD2L1	203362_s_at	0.255278851	0.002778025	2.556263846
NAT1	214440_at	0.255226373	0.002783772	2.555366307
PASK	216945_x_at	-0.255140499	0.0027932	2.553897985
PNPLA4	209739_s_at	0.255116645	0.002795824	2.553490201
MAP4K3	218311_at	0.255107104	0.002796874	2.553327098
SSBP2	203787_at	0.254978293	0.002811087	2.551125771
NUDT18	219665_at	0.254925815	0.002816896	2.550229238
HNRNPA2B1	205292_s_at	-0.254901961	0.00281954	2.54982178
PIK3CG	206370_at	0.254672964	0.002845037	2.545912037
SPCS1	217927_at	0.254625256	0.002850375	2.545097928
LSM3	202209_at	0.254568007	0.002856793	2.544121189
PLIN3	202122_s_at	0.254453509	0.002869668	2.542168336
CYB5R4	219079_at	0.254448738	0.002870206	2.542086986
PDCD10	210907_s_at	0.254286532	0.002888538	2.539321924
TULP3	205854_at	-0.254033682	0.002917326	2.535015022
PSMA3	201532_at	0.253904871	0.002932091	2.532822505
MPZL2	203780_at	0.253871476	0.00293593	2.532254247
RUFY3	213939_s_at	-0.253866705	0.002936479	2.532173073
TUG1	212725_s_at	-0.253842851	0.002939225	2.531767225
GPC3	209220_at	-0.253818997	0.002941972	2.531361413
UBAP2L	201378_s_at	-0.253728353	0.002952435	2.52981966
BAD	1861_at	0.253699728	0.002955746	2.529332899
SH3YL1	204019_s_at	0.253618625	0.002965145	2.527954025
FAM49B	217916_s_at	0.253566147	0.002971242	2.527062036
SLC39A8	209267_s_at	0.253470731	0.002982355	2.525440687
RAD54L	204558_at	-0.253446878	0.002985139	2.52503544
SAR1B	218254_s_at	0.253232193	0.003010303	2.521389846
DCLRE1C	222233_s_at	-0.252798054	0.003061776	2.514026599
DDR2	205168_at	-0.252611994	0.003084078	2.510874588
PTRH2	218732_at	0.252502266	0.0030973	2.509016741
NOL7	202882_x_at	-0.252468871	0.003101334	2.50845146
OAS3	218400_at	-0.252440246	0.003104796	2.507966991
EEA1	204840_s_at	-0.252325748	0.003118677	2.506029633
PFAS	213302_at	-0.252235103	0.003129706	2.504496482
LGSN	220393_at	-0.252201708	0.003133778	2.503931768
DRAM1	218627_at	0.252001336	0.003158312	2.500544972
MORC2	216863_s_at	-0.251958399	0.003163592	2.499819562
RRP1	218758_s_at	-0.251953628	0.003164179	2.499738968
MAP1A	203151_at	-0.251753256	0.003188928	2.496355326
LGALS8	208936_x_at	-0.251638758	0.003203148	2.494422959
GSK3B	209945_s_at	-0.251548113	0.003214447	2.492893758
CD8B	207979_s_at	0.251548113	0.003214447	2.492893758
EPM2A	205231_s_at	-0.251362053	0.003237751	2.489756505
DCTN4	218013_x_at	0.25096608	0.003287857	2.483087088
ETHE1	204034_at	0.250808645	0.003307972	2.480438152
SUOX	204067_at	-0.250441296	0.00335534	2.474263404
SDHD	202026_at	0.250393588	0.003361537	2.473462116	Yes
TM2D1	211703_s_at	0.250169362	0.003390799	2.469697988
ALAD	218487_at	-0.249959448	0.003418401	2.466177006
VPS13A	214785_at	-0.24984495	0.003433542	2.464257645
SPTLC1	202277_at	0.249692286	0.003453824	2.461699786
ACADM	202502_at	0.249582558	0.003468469	2.459862234
SOX5	207336_at	-0.249487143	0.003481248	2.458264982
UBE2A	201899_s_at	0.249463289	0.00348445	2.457865759
CDC27	217879_at	0.249444206	0.003487013	2.457546406
PRDX3	201619_at	0.249310624	0.003505003	2.455311582
PBX2	202875_s_at	-0.249239063	0.003514675	2.454114818
HIGD2A	209329_x_at	0.249234292	0.003515321	2.454035046
ITM2A	202747_s_at	0.249229521	0.003515966	2.453955274
DNAJC15	218435_at	0.249215209	0.003517904	2.453715969
RNF141	219104_at	0.249186585	0.003521783	2.453237397
B4GALT2	209413_at	-0.249181814	0.00352243	2.45315764
MLX	213708_s_at	0.249138877	0.003528256	2.452439892
MMADHC	217883_at	0.248895568	0.003561436	2.448374854
TRRAP	214908_s_at	-0.248766757	0.003579115	2.446224288
RPS19	213414_s_at	0.248633176	0.003597533	2.443995177
MPRIP	214771_x_at	-0.248609322	0.003600831	2.44359724
PPIC	204517_at	0.248590239	0.003603471	2.443278916
RIC8A	221647_s_at	-0.248413721	0.003627977	2.44033551
NPTN	202228_s_at	0.248261056	0.003649291	2.437791446
IGJ	212592_at	0.248261056	0.003649291	2.437791446
MUL1	218246_at	0.248156099	0.003664011	2.436043255
MAN2A2	202032_s_at	-0.248117933	0.003669377	2.435407721
EPS15L1	222113_s_at	-0.248084538	0.003674077	2.434851705
OR2A9P	222290_at	-0.248027289	0.003682149	2.433898697
STXBP1	202260_s_at	-0.24797481	0.003689561	2.433025288
NDUFAB1	202077_at	0.247941415	0.003694285	2.432469572	Yes
TMEM160	219219_at	0.247636086	0.003737731	2.427392004
UBR4	211950_at	-0.247631315	0.003738413	2.427312714
ABL1	202123_s_at	-0.247550212	0.003750032	2.425964996
PPARD	37152_at	-0.247521588	0.003754141	2.42548943
G3BP1	201503_at	0.247469109	0.003761684	2.424617693
CCT4	200877_at	0.247450026	0.00376443	2.424300741
DNAJC4	206782_s_at	0.247354611	0.003778189	2.422716323
SPCS2	201240_s_at	0.247173322	0.003804455	2.419707509
KRT19	201650_at	0.24709699	0.003815564	2.418441258
KIAA0753	204711_at	-0.246882305	0.003846964	2.414881895
NFAT5	215092_s_at	-0.246872764	0.003848365	2.414723769
SF3B5	221263_s_at	0.246867993	0.003849065	2.414644707
NFIB	209290_s_at	-0.246810744	0.003857482	2.413696085
STARD13	213103_at	0.246686704	0.003875775	2.411641444
RBM6	201967_at	-0.246500644	0.003903361	2.408561297
CAP2	212551_at	-0.246491103	0.00390478	2.408403399
RSF1	218166_s_at	-0.246452936	0.003910463	2.407771866
SEC22A	218703_at	0.246419541	0.003915441	2.40721935
DYRK1A	209033_s_at	-0.246052192	0.003970578	2.401146296
CLK2	203229_s_at	-0.245999714	0.003978511	2.400279409
HMBS	203040_s_at	0.245980631	0.0039814	2.39996422
TBX2	213417_at	-0.245971089	0.003982845	2.399806634
UFD1L	209103_s_at	0.245560803	0.004045425	2.393035854
NECAP1	209300_s_at	0.245455847	0.004061575	2.391305492
ICT1	204868_at	0.245422451	0.004066726	2.390755067
DDX42	201788_at	-0.245293641	0.004086649	2.388632656
FYN	210105_s_at	-0.245179142	0.004104432	2.386746942
LPP	202822_at	-0.245160059	0.004107403	2.386432736
HECA	218603_at	-0.245160059	0.004107403	2.386432736
TATDN2	203648_at	-0.244749773	0.004171739	2.379682837
UXT	218495_at	0.244716378	0.004177016	2.379133892
SNTB2	205315_s_at	-0.244659129	0.004186075	2.378193004
HIPK2	213763_at	-0.244525547	0.004207282	2.375998399
ATXN1	203232_s_at	-0.244453986	0.004218682	2.374823178
NDUFB8	201226_at	0.244434903	0.004221727	2.37450984	Yes
ZNF226	219603_s_at	0.244329946	0.004238509	2.372786888
RABGAP1	204028_s_at	-0.244287009	0.004245392	2.372082243
TBXAS1	208130_s_at	0.244282238	0.004246157	2.372003957
RPL18	200022_at	0.244005534	0.00429076	2.367465763
HMOX2	218120_s_at	0.243995993	0.004292306	2.36730936
MYH10	212372_at	-0.243929202	0.004303138	2.366214692
MOCS2	218212_s_at	0.243843328	0.004317102	2.364807672
EBLN2	219906_at	-0.243738371	0.004334224	2.363088609
CYC1	201066_at	0.243704976	0.004339685	2.362541778	Yes
ANKRD36B	220940_at	-0.243609561	0.004355321	2.360979791
MCM6	201930_at	-0.243475979	0.004377297	2.358793965
TMEM176B	220532_s_at	0.243404418	0.004389111	2.357623447
MCM3AP	212269_s_at	-0.243275607	0.004410448	2.35551732
KRT15	204734_at	0.243122943	0.004435856	2.353022514
MPPED2	205413_at	0.2429178	0.004470207	2.349672412
SFSWAP	202774_s_at	-0.242812843	0.004487873	2.347959424
ORC5	204957_at	0.24266972	0.004512065	2.345624641
SLC17A5	221041_s_at	-0.242464577	0.004546944	2.342280349
ZFYVE26	37943_at	-0.242254663	0.004582885	2.338861004
PPP1R9A	221088_s_at	-0.24223081	0.004586986	2.338472616
UPF2	203519_s_at	-0.242073374	0.00461413	2.335910147
PHF3	217952_x_at	-0.242068604	0.004614955	2.335832521
ROCK1	213044_at	-0.242030437	0.004621558	2.33521156
RTN3	219549_s_at	0.242011354	0.004624863	2.334901114
MRPL49	201717_at	0.241987501	0.004628997	2.334513089
ZNF609	212620_at	-0.24198273	0.004629824	2.334435488
AKAP13	221718_s_at	-0.24167263	0.004683877	2.329394478
BNC2	220272_at	-0.241644006	0.004688895	2.328929457
RPRD2	212553_at	-0.24161061	0.004694756	2.328386996
ATXN2	202622_s_at	-0.241539049	0.004707336	2.327224815
LSS	202245_at	-0.241243261	0.004759655	2.32242452
ANKRD10	218093_s_at	0.241162158	0.004774091	2.321109263
ECSIT	218225_at	0.241128763	0.004780047	2.320567806
VRK3	221998_s_at	0.241119221	0.00478175	2.320413116
EFHD1	209343_at	-0.241081055	0.004788567	2.319794416
S100A6	217728_at	0.241061972	0.004791979	2.3194851
NUS1	215207_x_at	0.240980869	0.004806503	2.318170759
LSM6	205036_at	0.240818663	0.00483567	2.315543306
TMEM176A	218345_at	0.240818663	0.00483567	2.315543306
SIPA1L1	202255_s_at	-0.240713706	0.004854628	2.313844063
GABRR1	206525_at	-0.240460856	0.004900572	2.309753249
CLIP2	211031_s_at	-0.240417919	0.004908412	2.309058978
NRBF2	221803_s_at	0.240289108	0.004932001	2.306976853
ENAH	217820_s_at	-0.240265255	0.00493638	2.306591387
KIF3A	213623_at	-0.240246171	0.004939886	2.30628304
NSA2	201922_at	0.240193693	0.00494954	2.305435203
SLPI	203021_at	0.240131673	0.00496097	2.304433435
SLC33A1	203165_s_at	0.240107819	0.004965372	2.304048204
S100A4	203186_s_at	0.240021946	0.00498125	2.302661662
EDA	206217_at	-0.240017175	0.004982133	2.302584646
ENPP4	204160_s_at	0.239979009	0.004989206	2.301968564
PPP2CA	208652_at	0.239792949	0.005023814	2.298966462
PTK6	206482_at	0.239773866	0.005027376	2.298658675
WTAP	203137_at	0.239559181	0.0050676	2.295197641
GLI3	205201_at	-0.239540098	0.00507119	2.294890132
RPS27L	218007_s_at	0.239525786	0.005073883	2.294659515
SH2D3A	219513_s_at	0.239458995	0.00508647	2.293583472
NEK3	213116_at	0.239420829	0.005093676	2.292968714
NDUFA1	202298_at	0.239215686	0.00513256	2.289665944	Yes
F13A1	203305_at	0.239196603	0.005136191	2.289358842
MYLK3	217623_at	-0.239010543	0.005171711	2.286365788
FAM20B	202915_s_at	-0.238919899	0.005189095	2.284908412
SEL1L	202061_s_at	0.238915128	0.005190011	2.284831722
ZNF248	213269_at	-0.23886742	0.005199183	2.284064901
BRD2	208685_x_at	-0.238824484	0.00520745	2.283374883
FCGR2B	210889_s_at	0.238729068	0.005225864	2.281841919
CNTLN	220095_at	-0.238700444	0.005231399	2.28138214
DTYMK	203270_at	0.238643195	0.005242486	2.280462735
CLOCK	204980_at	-0.238638424	0.005243411	2.280386127
TMEM70	219449_s_at	0.238528696	0.005264722	2.278624535
CNOT8	202163_s_at	0.238409427	0.005287975	2.276710608
STK17B	205214_at	0.238347407	0.005300103	2.275715715
MAGI2	209737_at	-0.238204284	0.005328185	2.273420718
IL2RG	204116_at	0.238166118	0.005335696	2.272808934
ETFA	201931_at	0.237875101	0.00539328	2.268147047
RPS21	200834_s_at	0.237760603	0.005416088	2.266314301
SMPDL3A	213624_at	0.237717666	0.005424663	2.265627231
TOMM22	217960_s_at	0.237565002	0.005455251	2.26318524
SNAP23	209130_at	0.237445733	0.005479256	2.261278439
CDK16	208824_x_at	-0.237374171	0.005493704	2.260134781
CHMP5	219356_s_at	0.236811221	0.005608554	2.251149067
IGF2R	201392_s_at	-0.236796909	0.005611502	2.250920872
USP20	203965_at	-0.236787367	0.005613468	2.250768749
EIF2S1	201144_s_at	0.236596536	0.005652916	2.247727478
RALGAPB	221736_at	-0.2365536	0.005661826	2.247043502
FARSA	202159_at	0.236467726	0.005679683	2.245675892
COPE	201264_at	0.23642956	0.005687636	2.245068212
MPP6	205429_s_at	0.236319832	0.005710556	2.243321634
ADPGK	220980_s_at	0.236267354	0.005721546	2.242486577
TCEB2	200085_s_at	0.236038357	0.005769728	2.238844685
MRPS27	212145_at	0.236038357	0.005769728	2.238844685
EFS	204400_at	-0.236014503	0.005774767	2.238465508
IFITM3	212203_x_at	-0.236004962	0.005776784	2.238313847
USP47	221518_s_at	-0.235775965	0.005825381	2.234675668
DIS3	214194_at	0.23574257	0.005832498	2.234145371
BECN1	208946_s_at	0.235737799	0.005833516	2.23406962
B9D1	210534_s_at	0.235675779	0.005846757	2.233084983
CARKD	217940_s_at	0.235647154	0.005852877	2.232630616
MTF2	203346_s_at	-0.235470636	0.005890745	2.229829801
S100A3	206027_at	0.235399074	0.005906159	2.228694884
C8orf44	220216_at	-0.235284576	0.005930896	2.226879674
XPOT	212160_at	-0.235131912	0.005964024	2.224460653
HSD17B8	213540_at	0.23487429	0.006020301	2.220381816
MR1	207565_s_at	0.234826583	0.006030774	2.219626925
HIST1H4J	214463_x_at	0.234797958	0.006037066	2.219174058
HIST1H4K	214463_x_at	0.234797958	0.006037066	2.219174058
GTF2A2	202678_at	0.2344974	0.006103487	2.214422003
SKIV2L2	212896_at	0.234478317	0.006107726	2.214120473
SEPW1	201194_at	0.234354277	0.006135344	2.212161077
ICAM3	204949_at	0.234349506	0.006136409	2.212085735
PRPF4B	202127_at	-0.234316111	0.006143864	2.211558377
AAK1	205434_s_at	-0.234301799	0.006147062	2.211332388
NBPF1	213612_x_at	-0.234258862	0.006156665	2.210654495
NBPF7	213612_x_at	-0.234258862	0.006156665	2.210654495
NBPF15	213612_x_at	-0.234258862	0.006156665	2.210654495
NBPF9	213612_x_at	-0.234258862	0.006156665	2.210654495
NBPF10	213612_x_at	-0.234258862	0.006156665	2.210654495
ACYP2	206833_s_at	0.234235008	0.006162005	2.210277937
KIF1B	209234_at	-0.234235008	0.006162005	2.210277937
UQCRC1	201903_at	0.234139593	0.006183409	2.208772056	Yes
NOP16	214011_s_at	0.234134822	0.00618448	2.208696777
TMEM194A	212621_at	-0.23412051	0.006187697	2.208470947
TMED7	214658_at	0.234106197	0.006190915	2.20824513
TICAM2	214658_at	0.234106197	0.006190915	2.20824513
ELAC2	201767_s_at	-0.234101426	0.006191988	2.20816986
INTS6	218819_at	0.234091885	0.006194135	2.208019326
EVI2A	204774_at	0.234034636	0.006207029	2.207116234
NDUFB1	206790_s_at	0.23387243	0.006243691	2.204558572	Yes
MIA3	212305_s_at	-0.233724536	0.006277287	2.202227998
RPL27	200025_s_at	0.233695911	0.006283808	2.201777075
BCL6	203140_at	-0.233638662	0.006296868	2.20087538
CCDC93	209688_s_at	-0.233614808	0.006302317	2.200499733
RPS6KC1	218909_at	-0.233581413	0.006309953	2.199973886
RNF139	209510_at	0.233552789	0.006316504	2.199523215
TRIM45	219923_at	-0.233361958	0.006360335	2.19652003
CLDN10	205328_at	0.233304709	0.006373537	2.195619511
VAMP5	204929_s_at	0.233042317	0.006434359	2.191494714
TMED9	208757_at	0.232956443	0.006454377	2.190145701
ARHGEF4	205109_s_at	-0.23293736	0.006458832	2.189845981
TXLNA	212300_at	-0.232841945	0.006481153	2.188347721
CYP2C8	208147_s_at	-0.232803778	0.006490101	2.187748573
OCA2	206498_at	-0.232579553	0.00654289	2.18423039
BIRC5	202095_s_at	0.232417347	0.006581316	2.181687248
UBL5	218011_at	0.232398263	0.00658585	2.181388161
FEZ2	215000_s_at	0.232393493	0.006586984	2.181313392
SERF2	217756_x_at	0.232364868	0.006593791	2.180864812
FLNA	200859_x_at	-0.23225037	0.006621083	2.179070995
PLEKHF2	218640_s_at	0.232245599	0.006622222	2.17899627
ELL2	214446_at	0.232221745	0.006627921	2.178622667
SNX5	217792_at	0.232178808	0.006638191	2.177950268
COL9A2	213622_at	-0.232049998	0.006669085	2.175933753
PABPN1	201544_x_at	-0.232030915	0.006673673	2.175635096
COL4A6	213992_at	-0.231758981	0.006739355	2.171381671
RAB13	202252_at	-0.231716044	0.006749778	2.170710493
ROR1	205805_s_at	-0.231682649	0.006757895	2.170188543
HMGCL	202772_at	0.231654024	0.00676486	2.169741213
EXOC2	219349_s_at	-0.231620629	0.006772993	2.16921939
LYZ	213975_s_at	0.231601546	0.006777644	2.168921237
RPS29	201094_at	0.231587233	0.006781135	2.168697636
NRD1	208709_s_at	-0.231491818	0.006804445	2.167207288
UBXN7	212840_at	-0.231491818	0.006804445	2.167207288
CTF1	206813_at	-0.231453652	0.006813789	2.166611304
CDC16	202717_s_at	0.231420257	0.006821975	2.166089893
UBAP2	221839_s_at	-0.23137732	0.006832512	2.165419606
PTPRN2	203029_s_at	0.231186489	0.006879519	2.162441924
JARID2	203298_s_at	-0.23106722	0.006909045	2.160582007
DERL1	218172_s_at	0.230976576	0.006931559	2.159169053
PLLP	204519_s_at	0.230919326	0.006945813	2.158276921
HSD17B12	217869_at	0.23088116	0.00695533	2.157682277
ZNF142	37586_at	-0.230780974	0.006980367	2.156121763
GIMAP6	219777_at	0.230656934	0.007011476	2.15419055
PACSIN3	218744_s_at	-0.230590144	0.007028278	2.153151057
RNF130	217865_at	0.230475645	0.007057165	2.151369703
UTRN	213022_s_at	-0.230289585	0.007104333	2.148476717
TGFA	205016_at	0.230170316	0.007134715	2.146623353
DIAPH2	205603_s_at	-0.230146462	0.007140806	2.146252785
HEATR6	65493_at	-0.230113067	0.00714934	2.145734048
CHIC2	219492_at	0.229998569	0.00717867	2.143956039
TNNC1	209904_at	0.229989027	0.007181118	2.143807908
AUTS2	212599_at	-0.229927007	0.007197055	2.142845191
AP1S2	203300_x_at	0.229888841	0.007206877	2.142252867
SMTN	207390_s_at	-0.229769572	0.00723765	2.140402428
MRC2	37408_at	-0.229764801	0.007238883	2.140328429
SERPING1	200986_at	-0.229750489	0.007242584	2.140106439
NDUFAF1	204125_at	0.229702781	0.007254934	2.139366563
SLC25A14	204587_at	0.229583512	0.007285888	2.137517481
PID1	219093_at	0.229578741	0.007287129	2.137443536
USP21	218367_x_at	-0.229521492	0.007302031	2.136556303
FLT1	222033_s_at	-0.229368828	0.007341904	2.134191327
MEOX1	205619_s_at	0.229187539	0.007389503	2.131384769
SNX11	220140_s_at	0.229034874	0.007429799	2.12902291
HIVEP2	212641_at	-0.229015791	0.00743485	2.128727778
NDUFB6	203613_s_at	0.228982396	0.007443696	2.12821135	Yes
MRPL48	218281_at	0.228839273	0.007481715	2.125998859
CDK11B	211289_x_at	-0.228810648	0.007489339	2.125556511
CDK11A	211289_x_at	-0.228810648	0.007489339	2.125556511
DCTN5	209232_s_at	0.228791565	0.007494426	2.12526164
RPL36	219762_s_at	0.228777253	0.007498243	2.125040501
GPR63	220993_s_at	-0.22875817	0.007503335	2.124745669
MYCBP	203359_s_at	0.228720004	0.007513528	2.124156072
VPS28	218679_s_at	0.228710462	0.007516079	2.124008687
XBP1	200670_at	0.228495778	0.007573664	2.120693985
CKS2	204170_s_at	0.228457612	0.007583942	2.120104999
RPS3	208692_at	0.228414675	0.00759552	2.119442496
SMPD4	207856_s_at	-0.228414675	0.00759552	2.119442496
LOC150776	207856_s_at	-0.228414675	0.00759552	2.119442496
ARL6IP5	200760_s_at	0.228409904	0.007596807	2.119368892
SCAMP1	212416_at	0.228304947	0.007625179	2.117749945
MED28	218438_s_at	0.228304947	0.007625179	2.117749945
MAP3K12	205448_s_at	-0.228171366	0.007661425	2.11569044
CDK2AP2	203252_at	0.228171366	0.007661425	2.11569044
WIZ	52005_at	-0.228042555	0.007696521	2.113705519
PLA1A	219584_at	0.228023472	0.007701733	2.113411543
RPS15A	200781_s_at	0.227942369	0.007723917	2.112162392
MAPK8IP3	213178_s_at	-0.227789705	0.00776583	2.109812137
HOXA9	214651_s_at	0.227746768	0.007777654	2.109151384
RTN2	34408_at	0.227670436	0.007798714	2.107976989
KHSRP	204372_s_at	-0.22744621	0.007860872	2.104529259
SCN1B	205508_at	-0.227427127	0.007866183	2.104235977
HTT	202389_s_at	-0.227226754	0.007922133	2.101157852
PEX11B	202658_at	0.227174276	0.007936845	2.100352081
JMJD7-PLA2G4B	222256_s_at	0.227140881	0.00794622	2.099839405
JMJD7	222256_s_at	0.227140881	0.00794622	2.099839405
RRP8	203171_s_at	0.227107485	0.007955605	2.099326796
PIGA	205281_s_at	0.226792615	0.008044574	2.094496972
CCR2	206978_at	0.226783073	0.008047283	2.094350708
GEMIN6	219539_at	0.226735366	0.008060844	2.09361947
RABGAP1L	203020_at	-0.226673346	0.008078504	2.092669069
SERP1	200971_s_at	0.226597014	0.008100286	2.091499666
TFDP1	212330_at	0.226582701	0.008104376	2.091280442
SRRM2	207435_s_at	-0.226339392	0.008174185	2.087555547
LPAR6	218589_at	0.226329851	0.008176933	2.087409546
ATP6AP2	201444_s_at	0.226186728	0.008218259	2.085220197
LSM14B	219653_at	-0.226115166	0.008238991	2.084125989
UQCRQ	201568_at	0.226010209	0.008269482	2.082521715	Yes
CASP7	207181_s_at	0.225957731	0.008284765	2.081719829
CUL1	207614_s_at	-0.225948189	0.008287546	2.08157405
DLGAP4	202572_s_at	-0.225914794	0.008297287	2.081063865
DEK	200934_at	-0.225809837	0.00832797	2.07946087
MRPS12	204331_s_at	0.225800296	0.008330764	2.079315176
CCNG1	208796_s_at	0.2257669	0.00834055	2.078805292
MAGI1	222372_at	-0.225709651	0.008357351	2.077931362
AQP3	39248_at	0.225609465	0.008386824	2.076402465
RBMX2	204098_at	0.225528362	0.008410751	2.075165232
ELP4	203829_at	0.225323219	0.008471542	2.072037546
ETFB	202942_at	0.225304136	0.008477216	2.071746729
ZNF117	207605_x_at	-0.225261199	0.008489997	2.07109247
PPP1CA	200846_s_at	0.225232575	0.008498527	2.07065636
DRG1	202810_at	0.22514193	0.008525588	2.069275672
CD320	218529_at	0.225118076	0.008532722	2.068912416
ALDH1A1	212224_at	0.225103764	0.008537005	2.068694479
CD7	214049_x_at	0.22495587	0.008581374	2.066443192
MKKS	218138_at	0.224932017	0.008588549	2.066080205
NFIC	206929_s_at	-0.224841372	0.008615864	2.064701171
TRAPPC2L	218354_at	0.224774581	0.00863604	2.06368536
ATP5O	200818_at	0.224607605	0.008686663	2.061147017
WAC	217742_s_at	-0.224545585	0.008705533	2.060204634
ZCCHC11	212704_at	-0.224221173	0.008804829	2.05527905
TMPRSS4	218960_at	0.224216402	0.008806297	2.055206663
TMED5	202194_at	0.224183007	0.008816577	2.05469999
TGIF1	203313_s_at	-0.224006488	0.008871091	2.052022982
AKR7A2	202139_at	0.223996947	0.008874046	2.051878332
MAST2	215903_s_at	-0.223968322	0.008882917	2.051444417
USP9X	201100_s_at	-0.223949239	0.008888835	2.051155168
UTP3	209486_at	-0.223682076	0.008972057	2.047107999
PSENEN	218302_at	0.223605744	0.008995961	2.045952459
B4GALT7	53076_at	0.223605744	0.008995961	2.045952459
TIMM8B	218357_s_at	0.223591432	0.009000449	2.045735835
VSIG4	204787_at	0.223515099	0.00902442	2.044580714
POLR3K	218866_s_at	0.223486475	0.009033423	2.044147634
DDX58	218943_s_at	-0.223376747	0.009068011	2.042487957
ACSL5	218322_s_at	0.223190687	0.009126928	2.039675386
C14orf1	202562_s_at	0.223181146	0.009129958	2.039531208
ZRSR2	213876_x_at	-0.22308096	0.009161832	2.038017673
MGAT1	201126_s_at	0.222947378	0.009204484	2.036000571
ERCC8	205162_at	0.222665903	0.009294932	2.031753782
ATP1B2	204311_at	-0.222484614	0.009353602	2.029021099
ABCF1	200045_at	-0.22246076	0.009361346	2.028661684
ITGAE	205055_at	0.222279471	0.009420387	2.025931249
SMURF1	212666_at	-0.222160202	0.009459409	2.024135994
BRD4	202102_s_at	-0.222112495	0.009475058	2.023418133
IL32	203828_s_at	0.221969372	0.009522141	2.021265374
C4BPA	205654_at	0.221864415	0.009556801	2.01968747
RGN	210751_s_at	-0.221840561	0.009564693	2.019328948
C5orf15	203024_s_at	0.221783312	0.009583659	2.018468637
INO80B	65133_i_at	-0.221616335	0.009639166	2.015960524
SELP	206049_at	0.221587711	0.00964871	2.015530731
SCNN1A	203453_at	0.221492295	0.009680584	2.014098445
SEC22B	209207_s_at	0.221411192	0.00970775	2.012881434
PLA2G4C	209785_s_at	0.221411192	0.00970775	2.012881434
HOPX	211597_s_at	0.221387338	0.009715752	2.012523565
HK3	205936_s_at	0.221363485	0.009723761	2.01216573
DSP	200606_at	-0.221344402	0.009730172	2.011879487
POGZ	212153_at	-0.22133486	0.009733379	2.011736374
SEC23A	212887_at	0.221244215	0.009763891	2.010377072
NPM1	221691_x_at	0.221201279	0.009778374	2.009733365
CABYR	219928_s_at	-0.22108678	0.009817087	2.008017358
TBC1D5	201813_s_at	-0.22101999	0.009839732	2.007016718
SENP6	202318_s_at	-0.220953199	0.009862424	2.006016348
SLC27A3	222217_s_at	-0.220948428	0.009864046	2.005944904
SRF	202401_s_at	-0.220790993	0.009917724	2.003587998
COX7C	217491_x_at	0.220790993	0.009917724	2.003587998	Yes
PHYH	203335_at	-0.220714661	0.009943842	2.002445794
NSF	202395_at	0.220662182	0.009961833	2.001660732
PEG10	212094_at	-0.220628787	0.009973297	2.001161234
MRPL35	218890_x_at	0.220604933	0.009981493	2.00080449
ZNF576	219088_s_at	0.220581079	0.009989695	2.000447781
EIF3J	208985_s_at	0.220547684	0.010001187	1.999948446
MYO1B	212364_at	-0.220490435	0.010020915	1.9990926
SRRT	201680_x_at	-0.220437956	0.01003903	1.998308248
DCP1A	218508_at	-0.220218501	0.010115095	1.995030026
ZNF85	206572_x_at	-0.220046753	0.010174979	1.992466485
SNRPD2	200826_at	0.219951338	0.010208383	1.991043064
NES	218678_at	-0.219798674	0.01026203	1.988766729
RPL8	200936_at	0.219717571	0.010290631	1.987557997
MRPL46	219244_s_at	0.219641238	0.010317614	1.986420728
MYH9	211926_s_at	-0.219607843	0.010329439	1.985923283
TNPO2	221506_s_at	-0.219598302	0.010332819	1.985781168
LAMC3	219407_s_at	-0.219493345	0.010370071	1.984218268
CEBPD	203973_s_at	-0.219440866	0.010388741	1.983437066
TGFBR2	208944_at	0.219393159	0.01040574	1.982727026
ANKFY1	219868_s_at	-0.219316826	0.010432989	1.981591248
CACNA1A	214933_at	-0.219259577	0.010453467	1.980739644
XRCC2	207598_x_at	-0.21921664	0.010468849	1.98010107
SMARCAL1	218452_at	-0.219140308	0.010496244	1.978966102
ZBTB20	205383_s_at	-0.219083059	0.010516831	1.978115106
HINT1	207721_x_at	0.21896379	0.010559836	1.97634283
ATP6V0D1	212041_at	0.218949478	0.010565007	1.976130214	Yes
MS4A4A	219607_s_at	0.218935165	0.01057018	1.975917611
ZBTB39	205256_at	-0.218858833	0.010597808	1.974783934
PPM1A	203966_s_at	0.218854062	0.010599537	1.974713091
PCTP	218676_s_at	0.218844521	0.010602996	1.974571409
TGFBI	201506_at	0.218782501	0.0106255	1.973650608
ZNF292	212368_at	-0.218772959	0.010628966	1.973508967
DHX30	204355_at	-0.218744335	0.01063937	1.973084076
PER1	202861_at	-0.218710939	0.01065152	1.972588432
SORBS1	218087_s_at	-0.218672773	0.010665419	1.972022065
GOLGA3	202106_at	-0.218572587	0.010701982	1.970535766
RYK	202853_s_at	0.218539192	0.010714195	1.970040467
CSPG5	39966_at	-0.218424693	0.010756158	1.968342808
ADAMTS1	222162_s_at	-0.218419923	0.01075791	1.968272089
GYG1	201554_x_at	0.218324507	0.010792996	1.966858002
TROVE2	210438_x_at	-0.218305424	0.010800025	1.96657525
ZNF593	204175_at	0.218229092	0.010828182	1.965444462
OBFC1	219100_at	0.218171843	0.010849342	1.9645966
PARD3	221526_x_at	-0.218109823	0.010872307	1.963678305
ABCC10	213485_s_at	-0.218062115	0.010890001	1.962972081
HCLS1	202957_at	0.217938075	0.010936125	1.961136539
FKBP2	203391_at	0.217909451	0.010946793	1.960713084
SSB	201138_s_at	-0.217833119	0.010975287	1.95958411
EIF3K	221494_x_at	0.217814036	0.010982421	1.959301921
TPK1	221218_s_at	0.217794953	0.010989559	1.959019754
BAG1	202387_at	0.217752016	0.011005633	1.958384958
TOPBP1	202633_at	-0.21759458	0.011064752	1.956058319
ZNF135	206142_at	-0.217470541	0.011111527	1.954226256
ARHGAP44	205414_s_at	-0.217265398	0.011189268	1.951198332
GNA15	205349_at	0.21721769	0.011207416	1.950494525
DDX11	208159_x_at	-0.217026859	0.011280266	1.947680662
SKIV2L	203727_at	-0.216955298	0.011307692	1.946626026
POLR2G	202306_at	0.216931444	0.011316847	1.946274549
EP400	212375_at	-0.216816946	0.011360882	1.944587933
RECQL5	221686_s_at	-0.216807404	0.011364559	1.944447417
SMCHD1	212569_at	-0.21665474	0.011423524	1.942199905
PIGF	205077_s_at	0.216645198	0.011427218	1.942059482
ZNF143	221873_at	0.216616574	0.011438307	1.941638245
CPSF4	206688_s_at	-0.216516388	0.011477193	1.940164303
SLC5A1	206628_at	0.216430514	0.011510617	1.938901403
EGLN3	219232_s_at	0.216139497	0.011624523	1.934624856
TRAPPC4	217958_at	0.216087019	0.011645169	1.933854215
TMEM222	221512_at	0.215977291	0.011688441	1.932243407
SAMSN1	220330_s_at	0.215633796	0.011824818	1.927205534
PHF1	40446_at	-0.215567005	0.011851498	1.926226767
ARHGEF40	58780_s_at	-0.215452507	0.011897357	1.924549501
PTX3	206157_at	-0.215390487	0.011922263	1.923641309
PPP1R8	207830_s_at	0.214961118	0.012095947	1.917360132
PBRM1	220355_s_at	-0.214942035	0.012103717	1.917081224
MDC1	203062_s_at	-0.214736892	0.012187529	1.914084339
SLC5A6	204087_s_at	-0.214732122	0.012189484	1.914014674
RAB4B	219807_x_at	0.214689185	0.012207093	1.913387749
SSR2	200652_at	0.214641477	0.012226684	1.912691295
PCBD1	203557_s_at	0.214603311	0.012242378	1.912134229
EAF2	219551_at	0.214550832	0.012263985	1.911368406
SLC7A1	212295_s_at	0.214464959	0.012299414	1.910115596
GRIK5	214966_at	-0.214398168	0.012327032	1.909141493
OLFM1	213131_at	0.214383856	0.012332957	1.908932791
HPS6	219052_at	0.214379085	0.012334932	1.908863226
PPP2R3A	209633_at	-0.214202567	0.012408226	1.906290292
ZBTB38	219221_at	-0.214126234	0.012440039	1.905178247
PXMP4	219428_s_at	0.214040361	0.012475914	1.903927613
AGPAT1	215535_s_at	-0.213863842	0.012549943	1.901358245
DCAF7	221744_at	-0.213816135	0.012570017	1.90066414
CTAGE5	215930_s_at	0.213811364	0.012572026	1.900594737
EMG1	209233_at	0.213777969	0.012586096	1.900108954
STAM2	209649_at	0.213639616	0.012644535	1.898097132
ANKS1A	212747_at	-0.213630075	0.012648574	1.897958428
NYNRIN	220911_s_at	-0.213215018	0.012825372	1.891930042
RPS15	200819_s_at	0.213186394	0.012837644	1.89151467
NEK7	212530_at	0.213152998	0.012851975	1.891030131
ZMYND8	209049_s_at	-0.213105291	0.012872472	1.890338047
UBE2J1	217826_s_at	0.213071895	0.012886837	1.889853668
SH2B2	205367_at	-0.213048042	0.012897106	1.889507725
PRKD2	209282_at	-0.213043271	0.012899161	1.88943854
CARS2	218153_at	0.213014646	0.012911495	1.88902346
UBE3B	212403_at	-0.212995563	0.012919724	1.888746768
GPX1	200736_s_at	0.212990792	0.012921782	1.888677598
SLC38A1	218237_s_at	-0.212871523	0.012973322	1.886948794
RNASE6	213566_at	0.212656839	0.01306655	1.883839081
VILL	209950_s_at	0.212609131	0.013087346	1.883148406
KLF6	208961_s_at	-0.212609131	0.013087346	1.883148406
TIAM1	213135_at	-0.212566194	0.013106088	1.882526914
TEC	206301_at	-0.212523257	0.013124854	1.881905533
UNC50	203583_at	0.212437384	0.013162455	1.880663098
DDO	222134_at	0.212380135	0.013187575	1.879835052
CIAPIN1	208968_s_at	0.212299032	0.013223234	1.87866232
PNN	212036_s_at	-0.212251324	0.013244249	1.877972661
FPGT	205140_at	0.212184533	0.013273719	1.877007365
SMPD2	205622_at	0.212170221	0.013280042	1.876800551
FCGR2C	210992_x_at	0.212132055	0.013296915	1.876249105
TMED7	209404_s_at	0.21197462	0.013366715	1.873975306
UBXN1	201871_s_at	0.211826726	0.013432577	1.871840655
SRGN	201859_at	0.211817184	0.013436836	1.87170298
ABCC4	203196_at	0.211779018	0.013453884	1.871152335
TMED1	203679_at	0.211707457	0.013485899	1.870120109
GDE1	202593_s_at	0.211621583	0.013524405	1.868881839
CRELD2	218358_at	0.211516626	0.013571599	1.867368994
AIP	201782_s_at	0.211502314	0.013578045	1.867162747
NDUFA13	220864_s_at	0.211488002	0.013584495	1.866956513
TFAM	203177_x_at	0.211340108	0.013651295	1.864826138
AKAP2	202760_s_at	-0.211211297	0.013709711	1.862971708
PALM2-AKAP2	202760_s_at	-0.211211297	0.013709711	1.862971708
ATP6V0E1	201172_x_at	0.211211297	0.013709711	1.862971708	Yes
NHP2	209104_s_at	0.211196985	0.013716215	1.862765721
S100P	204351_at	0.211134965	0.01374443	1.861873252
NSMCE4A	219067_s_at	0.211120653	0.013750949	1.86166733
MPHOSPH8	221771_s_at	0.211120653	0.013750949	1.86166733
GOLGA2	35436_at	-0.211111111	0.013755296	1.861530055
GLS2	205531_s_at	-0.211087257	0.013766169	1.861186892
DCTPP1	218069_at	0.211072945	0.013772697	1.860981011
ATXN10	208833_s_at	0.211030008	0.013792296	1.860363439
ERCC1	203720_s_at	0.210939364	0.013833751	1.859060036
ESPL1	204817_at	-0.210877344	0.013862178	1.858168515
URB1	212996_s_at	-0.210801011	0.013897236	1.857071572
SKIL	217591_at	-0.210777158	0.013908207	1.856728848
VASH2	219740_at	-0.210753304	0.013919186	1.856386158
COPZ2	219561_at	0.210691284	0.013947767	1.855495321
PYGB	201481_s_at	-0.210610181	0.013985219	1.854330726
GLRX3	209080_x_at	0.210552932	0.014011709	1.853508893
TCOF1	202384_s_at	-0.210533849	0.014020549	1.853234992
EIF3E	208697_s_at	0.210400267	0.014082563	1.85131829
RBM28	218593_at	-0.210304852	0.014127006	1.849949865
SLC25A44	32091_at	-0.210118792	0.014214023	1.847282988
SNORA70	200725_x_at	0.210013835	0.014263316	1.845779501
RPL10	200725_x_at	0.210013835	0.014263316	1.845779501
DPYD	204646_at	0.209923191	0.014306007	1.84448156
AMOTL2	203002_at	-0.209861171	0.014335281	1.843593776
MCM7	208795_s_at	-0.209851629	0.01433979	1.843457214
STOML1	33736_at	0.209851629	0.01433979	1.843457214
MRPS35	217942_at	0.209713277	0.014405301	1.841477672
KDELR3	204017_at	0.209708506	0.014407564	1.841409432
CHST6	221059_s_at	0.209522446	0.01449609	1.838749129
COTL1	221059_s_at	0.209522446	0.01449609	1.838749129
POLI	219317_at	-0.209274367	0.014614863	1.835205247
IL1R2	205403_at	0.209269596	0.014617156	1.835137131
PPRC1	203737_s_at	-0.209188493	0.014656175	1.833979368
UBR2	212756_s_at	-0.209183722	0.014658473	1.833911276
ZIC1	206373_at	-0.209059682	0.014718333	1.832141367
ASAH1	213702_x_at	0.209059682	0.014718333	1.832141367
GUSB	202605_at	-0.209035828	0.014729869	1.831801104
TRA2A	204658_at	0.208969038	0.014762213	1.830848547
MIER2	44822_s_at	-0.208940413	0.014776093	1.830440389
RANBP9	202582_s_at	-0.208897476	0.014796935	1.829828243
PCYT1A	204209_at	0.208892706	0.014799252	1.829760234
TCEAL1	204045_at	0.208830686	0.014829406	1.828876233
NME1-NME2	201268_at	0.208802061	0.014843342	1.828468309
NME2	201268_at	0.208802061	0.014843342	1.828468309
SEC62	208943_s_at	0.208778207	0.014854964	1.82812841
TNFRSF6B	206467_x_at	0.208716187	0.014885217	1.827244829
COMT	208818_s_at	0.208635084	0.01492486	1.826089721
BNIP3	201848_s_at	0.208630313	0.014927195	1.826021785
APH1B	221036_s_at	0.20854444	0.014969277	1.824799177
COX7A1	204570_at	0.208539669	0.014971618	1.824731267	Yes
FIS1	218034_at	0.208501503	0.014990357	1.824188037
ZNF767	219627_at	-0.208501503	0.014990357	1.824188037
ACY1	202740_at	0.208477649	0.015002079	1.823848561
MAP3K8	205027_s_at	-0.208472878	0.015004424	1.82378067
PLXND1	38671_at	-0.208410858	0.015034943	1.822898209
MS4A6A	219666_at	0.208387004	0.015046696	1.822558861
UQCRHL	202233_s_at	0.208348838	0.015065516	1.822015975	Yes
UQCRH	202233_s_at	0.208348838	0.015065516	1.822015975	Yes
TBCCD1	206451_at	0.208062592	0.015207329	1.817947072
MRPL40	203152_at	0.208043509	0.015216824	1.817675984
COX6A1	200925_at	0.207967177	0.015254857	1.816591847	Yes
DPP4	203717_at	0.207938553	0.015269141	1.816185384
NUCB2	203675_at	-0.207933782	0.015271523	1.816117645
CDV3	212010_s_at	-0.207895616	0.015290589	1.815575781
ZNF669	220215_at	-0.207847908	0.015314451	1.814898572
NPM3	205129_at	0.207781117	0.015347912	1.813950704
CHCHD2	217720_at	0.20773341	0.015371852	1.813273818
MMRN1	205612_at	0.207685702	0.015395824	1.812597065
PPP1R2	202165_at	0.207623682	0.015427037	1.811717488
NAA16	219378_at	0.207432851	0.015523423	1.809012521
RNF146	221430_s_at	-0.207385144	0.015547601	1.808336615
TEX10	218104_at	-0.207332665	0.015574235	1.807593273
CXCL6	206336_at	0.207308812	0.015586355	1.807255444
PMS2CL	209805_at	-0.207284958	0.015598483	1.806917649
PMS2	209805_at	-0.207284958	0.015598483	1.806917649
TRANK1	213261_at	-0.207275416	0.015603336	1.806782541
HSPH1	206976_s_at	0.207165689	0.015659245	1.805229177
CCNB1	214710_s_at	0.207146606	0.015668986	1.804959099
TSSC1	217968_at	0.207055961	0.015715329	1.803676523
YLPM1	212787_at	-0.207027336	0.015729988	1.8032716
SNRNP40	215905_s_at	0.207017795	0.015734877	1.803136636
TXN2	209077_at	0.206974858	0.015756895	1.802529366
ITPKB	203723_at	-0.206965317	0.015761791	1.802394432
ATF6	203952_at	-0.206955775	0.015766689	1.802259503
FAM115A	210529_s_at	-0.206936692	0.015776488	1.801989662
PSAP	200866_s_at	0.206917609	0.015786293	1.801719842
MGAT2	203102_s_at	0.206869901	0.015810828	1.801045386
CPNE1	206918_s_at	-0.206822194	0.015835396	1.800371064
TIMM8A	205217_at	0.20679834	0.015847693	1.800033953
FRYL	212548_s_at	-0.206750632	0.015872311	1.799359833
SNX6	217789_at	0.206698154	0.01589943	1.798618455
RBM3	208319_s_at	0.206526406	0.015988464	1.796193263
CAMK2N1	218309_at	0.206526406	0.015988464	1.796193263
CLDN22	218775_s_at	-0.206497782	0.016003345	1.795789233
WWC2	218775_s_at	-0.206497782	0.016003345	1.795789233
CIZ1	205516_x_at	-0.206430991	0.016038115	1.794846685
SNORD61	213762_x_at	0.206411908	0.016048061	1.794577434
RBMX	213762_x_at	0.206411908	0.016048061	1.794577434
FADS1	208962_s_at	-0.206407137	0.016050548	1.794510125
ZNF281	218401_s_at	-0.206354659	0.016077932	1.793769809
EBAG9	204278_s_at	0.20630218	0.016105357	1.793029656
EIF4G3	201935_s_at	-0.206268785	0.01612283	1.792558734
FKBP11	219117_s_at	0.206230619	0.016142819	1.792020618
KHNYN	212356_at	-0.20617337	0.016172844	1.791213604
TESC	218872_at	0.206092267	0.016215462	1.790070666
ZNF271	211009_s_at	-0.205939602	0.016295951	1.787920303
ENPEP	204844_at	-0.205934831	0.016298471	1.787853126
CTDSP2	203445_s_at	-0.205806021	0.016366663	1.78603986
TBC1D13	44696_at	-0.205791708	0.016374255	1.785838447
WISP1	206796_at	0.205786938	0.016376787	1.785771312
EXOSC4	58696_at	0.205729688	0.01640719	1.784965794
PDGFD	219304_s_at	0.205705835	0.016419873	1.784630218
PPAP2C	209529_at	0.205667669	0.016440182	1.784093367
BCAR3	204032_at	0.205648585	0.016450346	1.783824973
ARFGAP3	202211_at	0.205610419	0.016470688	1.783288251
CORO2B	209789_at	-0.205505463	0.016526744	1.781812706
CA2	209301_at	0.205495921	0.016531848	1.781678597
CANX	200068_s_at	0.205481609	0.016539507	1.781477445
CTDNEP1	200035_at	-0.205462526	0.016549723	1.78120926
C5	205500_at	-0.205386193	0.016590645	1.780136736
SLC16A10	219915_s_at	-0.205386193	0.016590645	1.780136736
DENND4B	202860_at	-0.205338486	0.016616265	1.779466583
IGSF3	202421_at	-0.205314632	0.016629088	1.779131556
PELP1	215354_s_at	-0.205257383	0.016659899	1.778327629
ACIN1	201715_s_at	-0.2052383	0.016670181	1.778059696
TLR4	221060_s_at	0.205200134	0.01669076	1.777523895
NRBP1	217765_at	-0.205119031	0.016734564	1.776385601
PFDN5	210908_s_at	0.205033157	0.016781054	1.77518077
ARL3	202641_at	0.204828014	0.016892568	1.772304318
TTC3	210645_s_at	-0.204761223	0.016929014	1.771368333
CXCR6	206974_at	0.20474214	0.01693944	1.771100956
IER3	201631_s_at	-0.204732599	0.016944655	1.770967276
AZIN1	201772_at	0.204665808	0.016981198	1.770031665
ATF6B	203168_at	0.204589476	0.017023046	1.768962716
LAMP2	203041_s_at	0.204565622	0.017036142	1.76862874
RING1	35685_at	-0.204503602	0.017070233	1.767760558
AHCYL2	212814_at	-0.204451124	0.017099125	1.767026119
TIMM9	218316_at	0.204451124	0.017099125	1.767026119
ING4	48825_at	0.204441582	0.017104382	1.766892602
DCXR	217973_at	0.204217356	0.017228343	1.763756492
MECP2	202616_s_at	-0.204169648	0.017254818	1.763089615
PDGFA	205463_s_at	0.204150565	0.017265418	1.762822902
GPR65	214467_at	0.203864319	0.017425098	1.758824769
CHMP2B	202538_s_at	0.203773675	0.01747593	1.757559695
DNAJC13	212467_at	-0.203716426	0.017508101	1.75676095
C5orf30	221823_at	0.203630552	0.017556454	1.755563193
UBE2E1	212519_at	0.203535137	0.017610316	1.754232859
TWF2	202009_at	0.203511283	0.017623803	1.753900359
PTAFR	211661_x_at	0.203439721	0.017664321	1.752903058
KIF1A	203849_s_at	-0.203296598	0.017745598	1.750909359
FNDC3B	218618_s_at	-0.203263203	0.017764609	1.750444335
DIO1	206457_s_at	-0.203215495	0.017791799	1.749780129
CSTF3	203947_at	0.203163017	0.01782175	1.749049656
TOB1	202704_at	0.203153476	0.0178272	1.748916861
CACNB3	34726_at	-0.203110539	0.017851744	1.748319345
MFAP1	203406_at	0.203086685	0.017865392	1.747987439
SLC13A3	205244_s_at	-0.203038977	0.017892716	1.747323726
GALNT6	219956_at	-0.203015123	0.017906392	1.74699192
PTDSS1	201433_s_at	0.202972186	0.01793103	1.746394753
CLEC4A	219947_at	0.202972186	0.01793103	1.746394753
SNORA6	213801_x_at	0.202953103	0.01794199	1.74612938
RPSAP58	213801_x_at	0.202953103	0.01794199	1.74612938
RPSA	213801_x_at	0.202953103	0.01794199	1.74612938
SNORA62	213801_x_at	0.202953103	0.01794199	1.74612938
EMP3	203729_at	0.202948333	0.017944731	1.74606304
LAPTM5	201720_s_at	0.202943562	0.017947473	1.745996701
ANKRD12	216550_x_at	-0.20292925	0.017955699	1.745797693
SETD6	219751_at	-0.202895854	0.017974905	1.745333389
TMEM59	200620_at	0.202876771	0.017985889	1.745068101
XRCC6	200792_at	0.202786127	0.018038139	1.743808276
CALB1	205625_s_at	0.202776585	0.018043646	1.743675691
SNX2	202114_at	0.202752731	0.018057422	1.743344251
GTPBP8	221046_s_at	0.202738419	0.018065692	1.743145403
TEX264	218548_x_at	0.20268117	0.018098804	1.742350132
TMEM208	221597_s_at	0.202676399	0.018101565	1.742283868
PLS1	205190_at	0.202614379	0.018137501	1.741422559
DCN	209335_at	0.202590525	0.018151338	1.741091346
RBM10	215089_s_at	-0.202480798	0.01821511	1.739568195
SEC61A2	219499_at	-0.202471256	0.018220665	1.739435781
KDM4A	203204_s_at	-0.202146844	0.018410397	1.734936857
NOSIP	217950_at	0.202046658	0.018469336	1.733548728
TSTA3	36936_at	0.202027575	0.018480581	1.733284389
KIAA0319L	217929_s_at	-0.202027575	0.018480581	1.733284389
GATAD2A	218131_s_at	-0.201965555	0.018517168	1.732425435
CD59	200985_s_at	0.20193693	0.018534076	1.73202907
ZNF337	214760_at	-0.201893994	0.018559462	1.731434613
HERC6	219352_at	-0.201865369	0.018576403	1.731038368
PPP1R10	201703_s_at	-0.201860598	0.018579228	1.730972332
ZFAND6	221613_s_at	0.201836744	0.018593358	1.730642172
GOLGA6L9	213212_x_at	-0.201812891	0.018607497	1.730312044
SOX12	204432_at	-0.2017461	0.018647136	1.729387865
ABHD14A	210006_at	0.2017461	0.018647136	1.729387865
ZNF667	207120_at	-0.201698392	0.018675494	1.728727896
LEPR	209894_at	0.201693621	0.018678332	1.728661907
DSCC1	219000_s_at	0.201645914	0.018706732	1.728002084
LARS2	34764_at	-0.201612518	0.018726634	1.727540288
BCKDHA	202331_at	0.201493249	0.018797862	1.725891548
RAB25	218186_at	0.201459854	0.018817848	1.725430049
EXOC7	212034_s_at	-0.201321502	0.018900843	1.723518822
CLINT1	201769_at	0.201259482	0.018938151	1.722662428
LTC4S	206480_at	0.201226087	0.018958266	1.722201386
CAMLG	203538_at	0.201202233	0.018972645	1.72187211
C6orf106	217925_s_at	-0.201173608	0.018989913	1.721477023
CCDC51	218722_s_at	0.201087734	0.019041798	1.720292049
CDC7	204510_at	-0.201025714	0.019079347	1.719436502
PSME4	212219_at	-0.200963694	0.019116959	1.71858118
FAM45A	221804_s_at	-0.200958924	0.019119855	1.718515396
IFIT3	204747_at	-0.200939841	0.019131443	1.71825227
GNL1	203307_at	-0.200925528	0.019140138	1.71805494
FLI1	204236_at	0.200892133	0.019160439	1.717594549
ADCY7	203741_s_at	-0.20074901	0.019247655	1.715622185
HYMAI	215513_at	-0.20068699	0.019285555	1.714767865
LRP10	201412_at	-0.200658366	0.019303069	1.714373639
OAS2	204972_at	-0.200634512	0.019317675	1.714045154
KCTD5	218474_s_at	0.200605887	0.019335214	1.713651016
SNX3	200067_x_at	0.200591575	0.019343989	1.713453965
CCDC88A	219387_at	-0.200582033	0.019349841	1.713322604
HRH1	205579_at	0.200553409	0.019367406	1.712928554
PRR5	47069_at	0.200524784	0.019384984	1.712534551
RASSF1	204346_s_at	0.200415057	0.019452497	1.711024651
NOP10	217962_at	0.200381661	0.019473084	1.710565256
ZNF671	219849_at	0.20037689	0.019476027	1.710499633
IGF1	209541_at	-0.20037212	0.01947897	1.710434012
BAP1	201419_at	-0.200362578	0.019484857	1.710302773
THOC7	218334_at	0.200343495	0.019496636	1.710040312
PTS	209694_at	0.200281475	0.019534961	1.70918746
FRY	204072_s_at	0.200133581	0.019626613	1.707154642
FRMPD1	206774_at	-0.200019083	0.019697825	1.705581723
SOCS2	203373_at	0.200014312	0.019700797	1.705516201
PEF1	217923_at	0.199914126	0.019763299	1.704140553
NFATC3	210555_s_at	-0.199861648	0.019796107	1.703420208
PRR3	204795_at	-0.199790086	0.019840921	1.702438179
RABEP2	74694_s_at	-0.19975192	0.019864857	1.701914552
ZNF84	204453_at	-0.199718525	0.019885822	1.701456449
PLAGL2	202925_s_at	-0.199637422	0.019936817	1.700344182
NBPF15	201104_x_at	-0.199532465	0.020002978	1.698905346
NBPF14	201104_x_at	-0.199532465	0.020002978	1.698905346
NBPF7	201104_x_at	-0.199532465	0.020002978	1.698905346
NBPF9	201104_x_at	-0.199532465	0.020002978	1.698905346
NBPF11	201104_x_at	-0.199532465	0.020002978	1.698905346
NBPF10	201104_x_at	-0.199532465	0.020002978	1.698905346
SNORA68	200869_at	0.199513382	0.020015027	1.698643809
RPL18A	200869_at	0.199513382	0.020015027	1.698643809
CNOT4	203291_at	-0.199451362	0.020054232	1.697793959
SMNDC1	200071_at	0.199322551	0.02013587	1.696029601
PRPF8	200000_s_at	-0.199289156	0.020157082	1.695572333
MRAS	206538_at	-0.199265302	0.020172246	1.695245753
ANXA2P1	210876_at	0.199231907	0.020193491	1.694788596
ITPR3	201189_s_at	-0.199203282	0.020211717	1.694396799
TSC22D1	215111_s_at	0.199198512	0.020214756	1.694331504
PPIEL	222054_at	-0.199184199	0.020223875	1.694135628
ING1	208415_x_at	0.199136492	0.020254299	1.693482792
DAAM2	212793_at	-0.199093555	0.020281714	1.692895353
TCTA	203054_s_at	0.199069701	0.020296958	1.692569044
KCNN4	204401_at	0.199012452	0.020333585	1.691786038
CXorf40B	213315_x_at	0.198998139	0.020342751	1.691590317
CXorf40A	213315_x_at	0.198998139	0.020342751	1.691590317
MARCO	205819_at	0.198993369	0.020345807	1.691525079
E2F3	203692_s_at	-0.198897953	0.020407011	1.6902206
SSNA1	210378_s_at	0.198850246	0.020437673	1.689568559
MTFR1	203208_s_at	0.19881208	0.020462231	1.689047022
KLF5	209211_at	0.198792997	0.020474519	1.688786285
RPL35	200002_at	0.198783455	0.020480666	1.688655925
FCGRT	218831_s_at	0.19875483	0.020499116	1.688264875
CDK7	211297_s_at	0.19868804	0.020542221	1.687352611
SCEL	206884_s_at	0.198659415	0.020560718	1.686961721
DCTN6	203261_at	0.198492438	0.020668908	1.684682476
NUBP2	218227_at	0.198473355	0.020681303	1.684422094
PHTF1	210191_s_at	-0.198468585	0.020684403	1.684357001
MOCS1	213181_s_at	-0.198354086	0.020758923	1.682795187
ZFYVE21	219929_s_at	0.198344545	0.020765143	1.68266507
IFT88	204703_at	0.198320691	0.020780701	1.682339801
POGK	218229_s_at	-0.198301608	0.020793155	1.68207961
ARFIP1	218230_at	0.198277754	0.020808731	1.681754401
EWSR1	209214_s_at	-0.198220505	0.020846155	1.680974033
RPLP0	214167_s_at	0.198158485	0.020886764	1.680128851
ATN1	40489_at	-0.198106006	0.020921178	1.679413871
TRAF1	205599_at	-0.198072611	0.020943103	1.678958967
DAD1	200046_at	0.197977196	0.021005857	1.677659599
EDN3	208399_s_at	0.197972425	0.021008999	1.677594644
LSM4	202737_s_at	0.197924717	0.021040441	1.676945172
TECPR2	204308_s_at	-0.197905634	0.021053029	1.67668542
GON4L	218873_at	-0.197900864	0.021056177	1.676620485
IFI44L	204439_at	-0.197896093	0.021059325	1.676555552
TRAF6	205558_at	0.197848385	0.021090832	1.675906291
CENPF	207828_s_at	-0.197843614	0.021093985	1.675841373
BLNK	207655_s_at	0.197781594	0.02113501	1.674997549
ZBTB43	204180_s_at	-0.19775297	0.021153968	1.674608167
SFTPB	209810_at	-0.197724345	0.02117294	1.674218833
GPRC5C	219327_s_at	0.197710033	0.021182432	1.674024183
IFI44	214453_s_at	-0.197648013	0.021223605	1.673180841
ORC4	203351_s_at	0.197605076	0.02125215	1.672597119
GPRIN2	206747_at	-0.197576452	0.021271199	1.672208031
ZNF267	219540_at	0.197557368	0.021283906	1.671948665
ZEB1	208078_s_at	-0.197452412	0.021353913	1.670522532
SIK1	208078_s_at	-0.197452412	0.021353913	1.670522532
CHD7	218829_s_at	-0.197399933	0.021388991	1.669809705
KRT4	213240_s_at	0.197390392	0.021395374	1.669680117
PPIH	204228_at	0.19738085	0.021401759	1.669550535
CAPN2	208683_at	-0.197342684	0.021427314	1.669032258
POM121	212178_s_at	-0.197285435	0.021465697	1.668255002
POM121C	212178_s_at	-0.197285435	0.021465697	1.668255002
SHQ1	219083_at	0.197266352	0.021478505	1.667995959
MED9	218372_at	-0.197261581	0.021481708	1.667931201
MED6	210104_at	0.19719002	0.0215298	1.666959997
ZMIZ1	212124_at	-0.197185249	0.02153301	1.666895261
BICD2	212702_s_at	-0.197185249	0.02153301	1.666895261
MICAL1	218376_s_at	-0.197175707	0.02153943	1.666765792
MTOR	202288_at	-0.197142312	0.021561914	1.666312693
C5orf28	219029_at	0.197123229	0.021574771	1.666053809
EIF3D	200005_at	0.197094604	0.021594069	1.665665521
ACTC1	205132_at	-0.196970564	0.021677865	1.663983493
ISOC2	218893_at	0.196951481	0.021690782	1.663724798
HLA-DOA	206313_at	0.196913315	0.021716635	1.663207473
SFT2D2	214838_at	0.196913315	0.021716635	1.663207473
ANGPT1	205609_at	0.1968179	0.021781384	1.661914529
NR4A1	202340_x_at	-0.196813129	0.021784626	1.661849896
CUL7	36084_at	-0.196794046	0.021797597	1.661591376
ITPR1	203710_at	0.19675588	0.02182356	1.661074399
Mar-02	210075_at	0.196603215	0.021927679	1.659007337
C1orf216	212791_at	-0.196565049	0.021953775	1.658490783
ARHGEF5	204765_at	-0.196550737	0.021963569	1.658297097
DERA	218102_at	0.196503029	0.021996239	1.657651562
GLRX2	219933_at	0.196479176	0.022012591	1.657328845
EIF3H	201592_at	0.196431468	0.022045324	1.656683508
WDR60	219251_s_at	-0.196421926	0.022051876	1.656554457
ATP6V1E1	208678_at	0.196388531	0.022074821	1.656102818	Yes
EZH2	203358_s_at	-0.196374219	0.02208466	1.655909279
PHGDH	201397_at	-0.196307428	0.022130629	1.655006251
UVRAG	203241_at	-0.196293116	0.02214049	1.654812779
RPA3	209507_at	0.196207242	0.022199736	1.653652195
CHMP4A	218571_s_at	0.196202471	0.022203031	1.65358773
TRAF3IP3	213888_s_at	0.19619293	0.022209623	1.653458805
MSTO2P	218296_x_at	-0.196102285	0.022272333	1.652234283
MSTO1	218296_x_at	-0.196102285	0.022272333	1.652234283
INVS	210114_at	-0.196087973	0.022282249	1.652040981
NOV	214321_at	0.196064119	0.022298783	1.651718837
SYNJ2	212828_at	-0.195983016	0.022355079	1.650623795
TTC13	219481_at	-0.19594485	0.022381613	1.650108613
SQRDL	217995_at	0.19594485	0.022381613	1.650108613
TNK2	203839_s_at	-0.195911455	0.022404853	1.649657898
FXYD3	202489_s_at	0.195830352	0.02246138	1.648563573
SERPINB3	209720_s_at	0.19582081	0.022468038	1.648434854
MTDH	212250_at	0.19582081	0.022468038	1.648434854
DDX60	218986_s_at	-0.19582081	0.022468038	1.648434854
ARFGEF2	218098_at	-0.195649063	0.022588177	1.646118814
CFL1	200021_at	-0.19563475	0.022598214	1.645925887
ARGLU1	218067_s_at	0.195596584	0.022624997	1.645411475
AIF1	215051_x_at	0.195563189	0.022648454	1.644961434
CLN8	219341_at	-0.195558418	0.022651807	1.644897147
ATG9A	202492_at	-0.19551071	0.022685358	1.644254356
LAIR1	210644_s_at	0.195324651	0.022816618	1.64174873
STK4	211085_s_at	-0.19531988	0.022819992	1.64168451
CD53	203416_at	0.195281714	0.022847001	1.641170793
FRS3	219907_at	-0.195253089	0.022867276	1.640785561
YEATS2	221203_s_at	-0.195186298	0.022914645	1.639886871
NPR2	204310_s_at	-0.195176757	0.022921419	1.639758508
PIKFYVE	213111_at	-0.195152903	0.022938361	1.639437623
HLA-DQA2	212671_s_at	0.195143361	0.022945141	1.639309278
HLA-DQA1	212671_s_at	0.195143361	0.022945141	1.639309278
ZNF629	213196_at	-0.195109966	0.022968884	1.638860113
SNORD84	212384_at	-0.195105195	0.022972277	1.638795952
RSRC2	202302_s_at	-0.194971614	0.023067473	1.636999973
SNRNP25	218493_at	0.194928677	0.023098144	1.636422913
ARHGEF7	202548_s_at	0.194923906	0.023101554	1.636358802
C1GALT1	219439_at	0.194847574	0.023156174	1.635333203
LAIR2	207509_s_at	0.194828491	0.023169846	1.635076855
MED25	208110_x_at	-0.194690139	0.023269177	1.633218968
INADL	214705_at	-0.194666285	0.023286341	1.632898754
TRMT12	219299_at	0.194661514	0.023289775	1.632834715
LHFPL2	212658_at	0.194642431	0.023303515	1.632578574
RGS12	209637_s_at	-0.194623348	0.023317262	1.632322453
NKG7	213915_at	0.194599494	0.023334455	1.632002331
RFWD3	218564_at	-0.194499308	0.023406788	1.63065818
GZMH	210321_at	0.194461142	0.023434394	1.630146276
ITGAX	210184_at	0.194442059	0.023448207	1.629890355
OSTF1	204479_at	0.194427747	0.023458572	1.629698428
CASP1	211368_s_at	0.194427747	0.023458572	1.629698428
DICER1	206061_s_at	-0.194356185	0.023510455	1.628738971
IGSF6	206420_at	0.194279853	0.023565905	1.627715877
TTLL4	203702_s_at	-0.194270312	0.023572844	1.627588014
CACNA2D2	204811_s_at	-0.19426077	0.023579785	1.627460156
STAU1	208948_s_at	-0.194184438	0.023635376	1.626437483
TBC1D8B	219771_at	0.194179667	0.023638854	1.626373577
NDUFS3	201740_at	0.194031773	0.023746896	1.624393147	Yes
ZNF586	219711_at	0.194027003	0.023750388	1.624329283
RAP2A	221830_at	0.193840943	0.023886932	1.621839619
USP11	208723_at	-0.193802777	0.023915025	1.621329166
TK1	202338_at	0.193802777	0.023915025	1.621329166
MRPS16	218046_s_at	0.193802777	0.023915025	1.621329166
ZNF185	203585_at	0.19375984	0.023946662	1.620755007
SDF2L1	218681_s_at	0.193669195	0.024013572	1.619543242
PTPN3	203997_at	-0.1936358	0.024038263	1.619096922
TF	214063_s_at	-0.193631029	0.024041792	1.619033168
CPSF7	217866_at	-0.193602404	0.024062976	1.618650667
SNORD96A	200651_at	0.193516531	0.024126624	1.617503448
GNB2L1	200651_at	0.193516531	0.024126624	1.617503448
SNORD95	200651_at	0.193516531	0.024126624	1.617503448
ATP2B2	204685_s_at	-0.193454511	0.024172682	1.616675166
CXCL1	204470_at	0.193430657	0.024190416	1.616356655
MRPL44	218202_x_at	0.193430657	0.024190416	1.616356655
DHX38	209178_at	-0.193406803	0.024208162	1.616038177
TBCD	211052_s_at	-0.193382949	0.024225919	1.615719732
FGFR1	211535_s_at	-0.193335242	0.024261467	1.61508294
ISCA1	209274_s_at	0.193277992	0.024304184	1.614318962
SDHA	201093_x_at	0.193196889	0.024364809	1.613236985	Yes
CBFB	202370_s_at	0.193163494	0.02438981	1.612791575
IFIT2	217502_at	-0.19313487	0.024411258	1.612409847
C5orf22	203738_at	0.19307762	0.0244542	1.611646532
FKTN	205283_at	-0.193020371	0.024497208	1.610883405
LAT2	221581_s_at	0.19295358	0.024547466	1.60999333
AASDHPPT	202169_s_at	0.192920185	0.024572628	1.609548389
MBNL2	203640_at	0.192901102	0.024587017	1.609294166
DPM3	219373_at	0.192829541	0.024641037	1.608341016
FCGR1C	216950_s_at	0.192772291	0.024684327	1.607578708
FCGR1B	216950_s_at	0.192772291	0.024684327	1.607578708
FCGR1A	216950_s_at	0.192772291	0.024684327	1.607578708
CLEC10A	206682_at	0.192734125	0.024713223	1.607070608
STK24	208855_s_at	0.192662564	0.024767482	1.606118147
LYRM1	203897_at	0.192600544	0.024814589	1.605292919
SLCO2B1	203473_at	0.192552836	0.024850877	1.60465828
MOGS	210627_s_at	-0.19251467	0.024879941	1.604150663
VAC14	218169_at	-0.192490816	0.02489812	1.603833444
TYROBP	204122_at	0.19232861	0.025022043	1.60167723
UBOX5	204598_at	-0.192285673	0.025054935	1.601106721
TRIM9	209859_at	0.192228424	0.025098848	1.600346208
SART1	200051_at	-0.19220457	0.025117165	1.600029383
CREB5	205931_s_at	-0.192175946	0.02513916	1.599649237
AHCTF1	214766_s_at	-0.192161634	0.025150164	1.599459181
HIPK1	212291_at	-0.192061447	0.025227306	1.598129123
STXBP6	220994_s_at	0.192032823	0.025249384	1.597749212
RARS	201330_at	0.191942178	0.025319407	1.596546473
MATN3	206091_at	0.191908783	0.025345247	1.596103478
PSMA7	201114_x_at	0.191870617	0.025374806	1.595597277
CD44	212063_at	0.191841992	0.025396994	1.59521768
ARHGEF17	203756_at	-0.191775202	0.025448832	1.59433214
RYBP	201845_s_at	-0.191727494	0.025485915	1.593699768
SLC7A8	216092_s_at	-0.191727494	0.025485915	1.593699768
PTK7	207011_s_at	-0.191717952	0.025493337	1.593573309
CSAD	221139_s_at	-0.191694099	0.025511901	1.593257185
FAIM3	221601_s_at	0.191665474	0.025534192	1.59287788
ELOVL6	204256_at	-0.191603454	0.025582547	1.592056214
TRIO	209011_at	-0.191574829	0.025604892	1.591677058
OVGP1	205432_at	-0.191360145	0.025773008	1.58883489
CSTA	204971_at	0.19133152	0.025795495	1.588456135
APOC1	204416_x_at	0.191274271	0.025840519	1.587698765
TM9SF1	209150_s_at	0.191250417	0.025859299	1.587383251
HMGN1	200944_s_at	-0.191226564	0.025878091	1.587067768
C16orf58	222190_s_at	0.191197939	0.025900656	1.586689233
PTPRC	212588_at	0.191131148	0.025953374	1.585806167
AGAP11	221971_x_at	-0.191054816	0.026013737	1.584797262
AGAP4	221971_x_at	-0.191054816	0.026013737	1.584797262
BMS1P4	221971_x_at	-0.191054816	0.026013737	1.584797262
AGAP7	221971_x_at	-0.191054816	0.026013737	1.584797262
AGAP5	221971_x_at	-0.191054816	0.026013737	1.584797262
SUZ12	212287_at	-0.190983255	0.026070435	1.583851719
ARNTL	209824_s_at	0.190797195	0.026218348	1.581394683
UBE2O	218141_at	-0.190782882	0.026229755	1.581205762
LSM7	204559_s_at	0.190778112	0.026233559	1.581142792
OVOL2	211778_s_at	0.19076857	0.026241167	1.581016854
ATAT1	218874_s_at	-0.190725633	0.026275428	1.580450199
ZNF552	219741_x_at	0.190687467	0.026305915	1.579946594
GAPVD1	212802_s_at	-0.190620676	0.026359339	1.579065488
RPS23	200926_at	0.190611135	0.026366978	1.578939636
L3MBTL1	210306_at	-0.190587281	0.026386086	1.57862503
HMGCR	202539_s_at	0.19058251	0.026389909	1.578562113
NXT2	209628_at	0.190487095	0.026466466	1.577304043
CRTAM	206914_at	0.190477554	0.026474132	1.577178265
NIT2	218557_at	0.190477554	0.026474132	1.577178265
C1orf35	219063_at	-0.19045847	0.02648947	1.576926724
PUS3	221277_s_at	0.190415534	0.026524009	1.576360834
NFE2L2	201146_at	-0.19039168	0.026543214	1.576046496
ESF1	218859_s_at	-0.190372597	0.026558586	1.57579505
IRF8	204057_at	0.190324889	0.02659705	1.575166525
NMT2	205005_s_at	-0.190153142	0.026735917	1.572904916
SETD2	215038_s_at	-0.190095892	0.026782344	1.572151423
VANGL1	219330_at	-0.190095892	0.026782344	1.572151423
LAMP3	205569_at	-0.190010019	0.026852113	1.571021536
SLC4A3	205918_at	-0.189995706	0.026863756	1.570833263
CALCOCO2	210817_s_at	0.18995754	0.026894826	1.570331258
ZMYM2	202778_s_at	0.189795334	0.027027217	1.56819867
PPP1R15A	37028_at	-0.189785793	0.027035022	1.568073271
SFXN3	220974_x_at	0.189781022	0.027038925	1.568010573
SERTAD2	202657_s_at	-0.189776251	0.027042829	1.567947876
TSC1	209390_at	-0.18976671	0.027050638	1.567822488
DLST	215210_s_at	0.189676065	0.027124919	1.566631554
TARBP1	202813_at	-0.189490005	0.027277937	1.564188481
BCL2A1	205681_at	0.189485234	0.02728187	1.564125865
SSR3	217790_s_at	0.189442298	0.027317291	1.563562373
CD3E	205456_at	0.189423215	0.027333046	1.563311965
CDK13	207318_s_at	-0.189361195	0.027384304	1.562498287
GHITM	209248_at	0.189213301	0.027506867	1.560558866
AHCY	200903_s_at	0.189141739	0.02756634	1.559620887
GGH	203560_at	0.188931826	0.027741429	1.556871174
MRPL4	218105_s_at	0.188755307	0.027889397	1.554560869
N4BP2L1	213375_s_at	0.188721912	0.027917467	1.554123986
CCT5	208696_at	0.1887076	0.027929504	1.553936769
FAM105A	219694_at	0.188564477	0.028050122	1.552065251
CDK10	203468_at	-0.188550165	0.028062208	1.551878163
RLF	204243_at	-0.188473832	0.028126743	1.550880562
RRAGB	205540_s_at	0.188464291	0.028134818	1.550755885
ENTPD5	205757_at	-0.188407042	0.028183314	1.550007935
PLK3	215462_at	-0.1883975	0.028191404	1.549883295
BTBD19	215462_at	-0.1883975	0.028191404	1.549883295
BANF1	210125_s_at	0.188392729	0.02819545	1.549820976
SV2A	203069_at	-0.188230523	0.028333294	1.547702935
DSTN	201022_s_at	0.188192357	0.028365811	1.547204791
HSP90AB1	200064_at	-0.188120796	0.028426867	1.546270996
BIRC2	202076_at	0.188049234	0.028488036	1.545337493
NFYA	204108_at	-0.188049234	0.028488036	1.545337493
PLEKHO1	218223_s_at	-0.188030151	0.028504366	1.545088609
HINFP	206495_s_at	0.187915653	0.028602518	1.54359574
PNO1	203622_s_at	0.187901341	0.028614807	1.543409184
GTDC1	219770_at	0.187901341	0.028614807	1.543409184
AP2S1	208074_s_at	0.187882258	0.028631199	1.543160461
RAB32	204214_s_at	0.187696198	0.028791447	1.540736503
RASAL2	219026_s_at	-0.187510138	0.02895246	1.538314525
CKS1B	201897_s_at	0.187471972	0.028985583	1.537817954
TAF12	209463_s_at	0.187471972	0.028985583	1.537817954
GARS	208693_s_at	-0.18746243	0.028993869	1.537693824
RRP1B	212846_at	-0.187457659	0.028998013	1.537631761
AMIGO3	219920_s_at	0.187328849	0.029110083	1.535956553
GMPPB	219920_s_at	0.187328849	0.029110083	1.535956553
NUAK2	220987_s_at	-0.187304995	0.029130878	1.535646433
CLCN6	203950_s_at	-0.187247746	0.029180835	1.534902278
SCGB1A1	205725_at	0.187238204	0.029189169	1.534778271
GLA	214430_at	0.187138018	0.029276793	1.533476505
GPX4	201106_at	0.187080769	0.029326964	1.532732897
IDH2	210046_s_at	-0.187042603	0.029360452	1.532237262
TSEN2	219581_at	-0.187033061	0.029368829	1.532113366
RPS6	200081_s_at	0.187013978	0.02938559	1.53186559
ZNF318	203521_s_at	-0.186985354	0.029410746	1.531493965
TRIP12	201546_at	-0.186918563	0.029469514	1.530627022
MORC4	219038_at	-0.186909022	0.029477918	1.530503194
CYB561D2	209665_at	0.186875626	0.029507347	1.530069837
CHD3	208807_s_at	-0.186856543	0.029524175	1.529822232
KIAA0391	208805_at	0.186842231	0.029536801	1.529636543
PSMA6	208805_at	0.186842231	0.029536801	1.529636543
FOXA1	204667_at	0.186794523	0.029578922	1.529017662
PDE6G	210060_at	0.186732503	0.029633755	1.528213311
GYG2	210964_s_at	-0.186680025	0.02968022	1.527532878
AARS	201000_at	-0.186660942	0.029697132	1.527285487
VBP1	201472_at	0.18658461	0.029764862	1.52629613
SLC1A1	213664_at	0.186555985	0.029790294	1.525925207
SREK1IP1	217608_at	0.18652259	0.029819989	1.525492522
NUP153	202097_at	-0.186484423	0.029853957	1.524998104
LEPROT	202377_at	0.186431945	0.029900716	1.524318414
GZMA	205488_at	0.186422404	0.029909224	1.524194851
CIRBP	200810_s_at	0.186408091	0.029921991	1.524009516
KIF3B	203943_at	-0.186374696	0.029951797	1.523577113
IL12A	207160_at	0.186350842	0.029973103	1.523268293
ZFP36L2	201368_at	-0.18633653	0.029985893	1.523083017
IGBP1	202105_at	0.186298364	0.030020021	1.522589003
PAK1	209615_s_at	-0.186245885	0.030067002	1.52190987
CRLF3	205474_at	0.186097992	0.03019974	1.519996796
AKAP8L	218064_s_at	-0.186064596	0.030229782	1.519564984
CAMTA1	213268_at	-0.186045513	0.03024696	1.519318263
TMEM147	202475_at	0.186031201	0.03025985	1.519133236
PRICKLE3	217349_s_at	-0.185973952	0.030311453	1.518393244
PHC2	200919_at	-0.185883307	0.030393312	1.517221972
ITSN1	209297_at	-0.185873766	0.03040194	1.517098708
SRI	208921_s_at	0.185854683	0.030419201	1.516852194
ABCG1	204567_s_at	0.18584037	0.030432153	1.516667323
STAG2	209022_at	0.185792663	0.030475359	1.516051169
CD27	206150_at	0.185740184	0.030522946	1.515373549
FCGR1B	214511_x_at	0.185740184	0.030522946	1.515373549
EVI2B	211742_s_at	0.185730643	0.030531605	1.515250363
SOX4	201416_at	-0.185697247	0.030561928	1.51481925
EEF1B2	200705_s_at	0.185606603	0.030644363	1.513649408
SNORA41	200705_s_at	0.185606603	0.030644363	1.513649408
RC3H2	220202_s_at	-0.185597061	0.030653051	1.513526294
ZNF408	219224_x_at	-0.18559229	0.030657396	1.513464739
PIK3R4	212740_at	-0.185558895	0.030687825	1.51303389
GTPBP2	221050_s_at	-0.185558895	0.030687825	1.51303389
WDR19	220917_s_at	-0.185477792	0.030761832	1.511987807
TOX3	214774_x_at	0.185473021	0.03076619	1.511926284
GPR18	210279_at	0.185425314	0.030809799	1.511311129
GTF2B	208066_s_at	0.185282191	0.030940944	1.509466442
CHMP2A	202121_s_at	0.185229712	0.030989149	1.508790349
ATXN7	204516_at	-0.1852154	0.031002307	1.508605987
BCL10	205263_at	0.185191546	0.031024247	1.508298744
TENC1	212494_at	-0.185110443	0.031098944	1.507254357
PHLPP1	212719_at	-0.185105672	0.031103343	1.507192935
FBXW2	209630_s_at	-0.185048423	0.031156168	1.506455962
WDYHV1	219060_at	0.184924383	0.031270885	1.504859828
DNAJC8	212491_s_at	0.18490053	0.031292987	1.50455298
ZSCAN16	219676_at	-0.184890988	0.031301832	1.504430249
ARPP19	221483_s_at	0.184862363	0.031328378	1.504062089
IL33	209821_at	0.184852822	0.031337231	1.50393938
GSTZ1	209531_at	0.184814656	0.031372665	1.503448593
LOC155060	221876_at	-0.184795573	0.031390394	1.503203231
GMPPA	218070_s_at	0.184795573	0.031390394	1.503203231
FIBP	202041_s_at	0.184733553	0.031448074	1.502405947
ZNF839	221709_s_at	-0.18471447	0.03146584	1.502160673
ID2	201565_s_at	0.184681074	0.03149695	1.501731494
YY1AP1	217836_s_at	-0.184628596	0.031545891	1.501057197
PER2	205251_at	0.184585659	0.031585982	1.500505615
HDAC7	217937_s_at	-0.184571347	0.031599355	1.500321778
ANP32E	221505_at	-0.184495015	0.03167076	1.499341511
WLS	221958_s_at	-0.184480702	0.031684164	1.499157748
VASH1	203940_s_at	-0.184437765	0.031724404	1.498606528
IFI16	208966_x_at	-0.184347121	0.031809498	1.497443186
THOC2	222122_s_at	-0.184304184	0.031849873	1.496892293
PQBP1	214527_s_at	0.184256476	0.031894786	1.496280312
MLXIP	202519_at	-0.184251706	0.03189928	1.496219121
MAN2B2	214703_s_at	-0.184213539	0.031935253	1.495729639
IL7R	205798_at	0.184203998	0.031944252	1.495607282
KLHDC3	214383_x_at	-0.184132436	0.03201181	1.494689767
PRPH	213847_at	-0.184118124	0.032025336	1.494506298
SLC25A32	221020_s_at	0.183975001	0.032160867	1.492672258
WWC1	213085_s_at	0.183946377	0.032188031	1.492305589
FCER1A	211734_s_at	0.183912981	0.032219747	1.491877868
ZKSCAN4	213625_at	-0.183879586	0.03225149	1.491450211
R3HCC1	212866_at	0.183846191	0.03228326	1.491022617
VCAM1	203868_s_at	0.183836649	0.032292342	1.490900458
KIF14	206364_at	-0.183803254	0.032324146	1.490472946
FUCA1	202838_at	0.183645818	0.032474436	1.488458382
PRKACA	202801_at	-0.183607652	0.032510959	1.487970215
MGST2	204168_at	0.183607652	0.032510959	1.487970215
PAPSS2	203058_s_at	0.183598111	0.032520096	1.487848186
ZBTB22	213081_at	-0.18359334	0.032524665	1.487787174
WDR44	219297_at	0.18359334	0.032524665	1.487787174
BICD1	214806_at	-0.183583798	0.032533804	1.487665153
GAR1	219110_at	-0.183564715	0.03255209	1.487421126
NFATC4	213345_at	-0.183517008	0.032597842	1.48681115
SRPK1	202200_s_at	-0.183440676	0.032671159	1.485835458
NTHL1	209731_at	0.183440676	0.032671159	1.485835458
SFPQ	201586_s_at	-0.183416822	0.032694099	1.485530621
BET1	202710_at	0.183416822	0.032694099	1.485530621
HLA-DPA1	211991_s_at	0.183388197	0.032721646	1.485164861
PMM1	203467_at	0.183354802	0.032753808	1.484738199
ATRN	212517_at	-0.183264157	0.032841241	1.483580435
STXBP3	203310_at	0.183206908	0.032896564	1.482849457
CD3G	206804_at	0.18309241	0.033007448	1.481388058
KHDRBS3	209781_s_at	0.18303039	0.033067642	1.480596777
TMEM39A	218615_s_at	0.182849101	0.033244128	1.478285055
PFDN1	201507_at	0.182787081	0.033304688	1.477494631
TIMM10	218408_at	0.182758456	0.03333267	1.477129894
VEGFA	210512_s_at	-0.182667812	0.033421413	1.475975198
PLCG1	202789_at	-0.182624875	0.033463518	1.4754284
SLC6A8	202219_at	-0.182620104	0.0334682	1.475367651
CENPM	218741_at	0.18253423	0.033552556	1.474274391
HPGD	203914_x_at	0.182515147	0.033571326	1.474031501
CD2	205831_at	0.182438815	0.033646497	1.473060148
TJAP1	47608_at	-0.182434044	0.0336512	1.47299945
CSF2RB	205159_at	0.182424503	0.033660607	1.472878056
OMD	205907_s_at	0.182419732	0.033665312	1.472817362
ACN9	218981_at	0.182362483	0.03372181	1.472089126
SRD5A1	211056_s_at	0.182310004	0.03377367	1.471421739
CD163	203645_s_at	0.18228138	0.033801986	1.471057776
RPS16	201258_at	0.182185964	0.033896519	1.469844901
DLG5	201681_s_at	-0.182119174	0.033962825	1.468996196
MUTYH	207727_s_at	-0.182081008	0.034000763	1.468511335
RNF38	218528_s_at	-0.182038071	0.034043487	1.467965965
FOXRED2	220707_s_at	-0.182023758	0.034057738	1.467784198
NDUFS6	203606_at	0.182009446	0.034071995	1.467602443	Yes
RIMS3	204730_at	-0.18190926	0.034171931	1.466330481
PPIG	208993_s_at	-0.181880635	0.03420053	1.465967168
ATIC	208758_at	-0.181804303	0.034276892	1.46499856
WDR6	217734_s_at	-0.181789991	0.034291226	1.464816983
MKI67	212023_s_at	-0.181780449	0.034300785	1.464695938
P2RY14	206637_at	0.1817232	0.034358186	1.463969776
NUP205	212247_at	-0.18165641	0.034425256	1.463122822
MPP5	219321_at	0.181584848	0.03449724	1.462215651
SFXN1	218392_x_at	0.181570536	0.034511652	1.462034251
FAM162A	220942_x_at	0.18147512	0.034607863	1.460825219
TTC38	218272_at	0.181365393	0.034718786	1.459435468
CETN3	209662_at	0.181312914	0.034771943	1.458771046
YIPF2	65086_at	0.181293831	0.034791289	1.458529476
CYCS	208905_at	0.181279519	0.034805805	1.458348313
NISCH	201591_s_at	-0.181269978	0.034815486	1.458227543
TTLL7	219882_at	-0.181241353	0.03484454	1.457865266
RNF125	207735_at	-0.18122227	0.034863921	1.457623774
SMAD6	207069_s_at	-0.18116025	0.034926972	1.456839067
LST1	214574_x_at	0.180916941	0.035175259	1.453762701
PPIP5K1	204578_at	0.180854921	0.035238786	1.452979065
UBE2G2	209042_s_at	-0.180840609	0.03525346	1.452798257
HLA-DPB1	201137_s_at	0.180826296	0.035268139	1.45261746
ABCC1	202804_at	-0.18078336	0.035312207	1.45207514
C10orf88	219240_s_at	0.180773818	0.035322006	1.451954638
VPS37B	221704_s_at	0.180773818	0.035322006	1.451954638
TMEM8B	207839_s_at	-0.180769047	0.035326907	1.451894389
RFPL3S	214409_at	-0.180745193	0.035351418	1.451593165
ZNF512B	55872_at	-0.180745193	0.035351418	1.451593165
CALD1	212077_at	-0.180635466	0.035464354	1.450207945
RBM22	218134_s_at	0.18047326	0.035631862	1.448161476
SLC1A5	208916_at	-0.180392157	0.035715867	1.4471388
FZD4	218665_at	-0.180315825	0.035795084	1.44617662
PRR16	220014_at	0.180167931	0.035948988	1.444313334
HLA-DRA	210982_s_at	0.180144077	0.035973863	1.444012919
FBXW7	218751_s_at	-0.18010114	0.036018676	1.443472255
LONRF1	215322_at	-0.18003435	0.036088478	1.442631428
LPCAT3	202793_at	0.179958017	0.036168393	1.441670791
GATAD1	213018_at	-0.179919851	0.036208406	1.441190596
PCK2	202847_at	-0.179905539	0.03622342	1.441010544
RHOC	200885_at	0.179876914	0.036253465	1.440650475
PPM1J	200885_at	0.179876914	0.036253465	1.440650475
MYBBP1A	219098_at	-0.179748104	0.036388928	1.439030736
REPS2	205645_at	0.17972425	0.036414061	1.438730888
OAS1	205552_s_at	-0.179719479	0.036419089	1.438670922
ATF1	222103_at	0.179700396	0.036439208	1.438431071
CLTB	211043_s_at	0.179690854	0.036449271	1.438311153
MAP1S	218522_s_at	-0.17960021	0.036544987	1.437172192
NBEA	221207_s_at	0.179514336	0.03663586	1.436093603
RAD51	205024_s_at	0.179485712	0.036666194	1.435734166
FAM96B	218074_at	0.179457087	0.036696549	1.435374776
SLC25A3	200030_s_at	0.179442775	0.036711734	1.435195098
TUBGCP3	203690_at	0.179385525	0.036772529	1.434476501
NARG2	218713_at	0.179371213	0.036787741	1.434296881
FAM189B	203550_s_at	-0.179366442	0.036792813	1.43423701
CCHCR1	42361_g_at	-0.179313964	0.036848642	1.433578515
PAXIP1	212825_at	-0.179266256	0.036899457	1.432980019
PKD2	203688_at	-0.179247173	0.0369198	1.432740656
NRF1	204651_at	-0.179151758	0.037021657	1.431544151
DNAJB5	212817_at	-0.179137446	0.037036956	1.431364719
LOC202181	220609_at	-0.179123133	0.03705226	1.431185299
MAP7D1	217943_s_at	-0.179075426	0.037103312	1.430587316
FBXO21	212231_at	-0.179051572	0.037128861	1.430288373
HAGH	205012_s_at	0.17904203	0.037139085	1.430168805
ASAP3	222236_s_at	-0.179032489	0.037149311	1.430049241
GNG11	204115_at	0.179027718	0.037154424	1.429989462
NLRP2	221690_s_at	-0.179013406	0.03716977	1.42981013
CDKN1C	219534_x_at	-0.178999094	0.03718512	1.42963081
BAIAP2	209502_s_at	0.178855971	0.03733892	1.427838247
TEAD3	209454_s_at	-0.178631745	0.037580952	1.42503222
HPD	206024_at	-0.178598349	0.037617113	1.424614543
SCRN3	219234_x_at	0.178588808	0.037627449	1.424495219
ZNF43	206695_x_at	-0.178569725	0.03764813	1.424256585
NUDT21	213461_at	0.178545871	0.037673995	1.423958321
CD34	209543_s_at	0.178512476	0.037710231	1.423540806
PARL	218271_s_at	0.178440914	0.037787978	1.422646343
VCL	200931_s_at	-0.17841706	0.037813924	1.422348253
HOOK1	219976_at	-0.178326416	0.037912655	1.421215802
PTPRO	208121_s_at	0.178307333	0.037933468	1.42097745
CST6	206595_at	0.178302562	0.037938673	1.420917866
GFER	204659_s_at	0.178283479	0.037959498	1.420679539
KIAA0513	204546_at	0.177897047	0.038383286	1.415857848
MAGT1	221553_at	0.177877964	0.038404317	1.415619958
POT1	204354_at	0.177844568	0.038441144	1.415203699
PNOC	205901_at	0.177844568	0.038441144	1.415203699
SEMA4G	219194_at	-0.177835027	0.038451671	1.415084779
CHD9	212616_at	-0.17779209	0.038499075	1.414549704
APOC4	204561_x_at	0.17779209	0.038499075	1.414549704
APOC2	204561_x_at	0.17779209	0.038499075	1.414549704
APOLD1	221031_s_at	-0.177744382	0.038551804	1.413955299
ARHGAP6	206167_s_at	0.177734841	0.038562357	1.413836433
RNF144A	204040_at	-0.177687133	0.038615158	1.413242181
SMC6	218781_at	-0.177653738	0.038652156	1.412826281
NDUFB4	218226_s_at	0.177567864	0.038747429	1.411757111	Yes
LYVE1	219059_s_at	0.17753924	0.03877923	1.411400813
CDK20	205271_s_at	-0.177534469	0.038784533	1.411341435
AAAS	218075_at	-0.177510615	0.038811054	1.411044562
WT1	206067_s_at	-0.177472449	0.03885352	1.410569631
CENPQ	219294_at	0.177462907	0.038864142	1.410450911
RALBP1	202845_s_at	-0.17741997	0.038911974	1.409916736
ANXA3	209369_at	-0.17735318	0.038986478	1.409086002
IFNGR1	202727_s_at	0.177262535	0.039087781	1.407958978
BASP1	202391_at	0.177219598	0.039135845	1.407425286
ARL2BP	202092_s_at	0.177210057	0.039146532	1.407306702
N6AMT1	220311_at	0.177195744	0.039162568	1.407128836
ABCC6	214033_at	-0.176985831	0.039398397	1.404521449
PSMC4	201252_at	0.176971519	0.03941452	1.404343762
FASLG	210865_at	0.176752063	0.03966243	1.401620682
TAPBPL	218747_s_at	0.176599399	0.039835662	1.399727961
TSC22D3	208763_s_at	0.176585087	0.039851935	1.399550586
USP6NL	204761_at	-0.176570774	0.039868214	1.399373222
NPAT	209798_at	0.17654215	0.039900788	1.399018528
CC2D1A	58994_at	-0.176523067	0.039922516	1.398782092
ZNF652	205594_at	-0.176513525	0.039933384	1.398663881
NPC2	200701_at	0.176513525	0.039933384	1.398663881
TSPAN8	203824_at	0.176484901	0.039966003	1.39830928
HIGD1A	221896_s_at	0.176446734	0.04000953	1.39783655
MTMR3	202197_at	-0.176370402	0.040096703	1.396891334
KIAA1107	214098_at	-0.176365631	0.040102157	1.396832269
RAB4A	203581_at	0.176346548	0.040123977	1.396596022
SPHAR	203581_at	0.176346548	0.040123977	1.396596022
PTPN4	205171_at	-0.176341778	0.040129434	1.396536963
GLCE	213552_at	0.176327465	0.040145808	1.396359795
XYLT1	213725_x_at	0.176174801	0.040320814	1.394470714
HERC2P2	217317_s_at	-0.176136635	0.040364665	1.393998648
TNFRSF17	206641_at	0.176131864	0.040370149	1.393939646
SIRPG	220485_s_at	0.176127093	0.040375634	1.393880645
MARCKSL1	200644_at	-0.176117552	0.040386606	1.393762646
PPM1B	213225_at	0.176074615	0.040436009	1.393231716
NSL1	209484_s_at	0.176069844	0.040441501	1.39317273
PHF8	212916_at	-0.176065073	0.040446994	1.393113745
FRG1	204145_at	0.176055532	0.040457982	1.39299578
CDC42	208728_s_at	0.176050761	0.040463477	1.392936799
RBMS1	207266_x_at	-0.176012595	0.040507459	1.392464999
CSRNP3	220462_at	-0.175998283	0.040523962	1.392288095
PLEKHA6	205093_at	-0.175960116	0.040568	1.391816408
ZNF516	203604_at	-0.17591718	0.040617589	1.391285857
PDK4	205960_at	-0.175840847	0.040705875	1.39034291
ANKRA2	218769_s_at	0.175821764	0.040727971	1.390107225
NCF4	205147_x_at	0.17573589	0.04082753	1.389046893
ZYX	200808_s_at	-0.17573112	0.040833067	1.388987998
SERPINA1	211429_s_at	0.175650017	0.040927293	1.387986975
FGR	208438_s_at	0.175592768	0.040993916	1.387280592
TRPM4	219360_s_at	0.175592768	0.040993916	1.387280592
MAP1B	212233_at	-0.175554601	0.041038382	1.386809773
TMEM161A	43977_at	0.17554506	0.041049505	1.386692081
CYBA	203028_s_at	0.175444874	0.041166446	1.385456622
IDH3G	202471_s_at	0.175339917	0.041289257	1.384162935
PARVB	37966_at	0.175325605	0.041306027	1.383986571
ATP6V1C2	208638_at	0.175306522	0.041328397	1.383751437	Yes
PDIA6	208638_at	0.175306522	0.041328397	1.383751437
MRPS7	217932_at	0.175201565	0.041451613	1.382458564
SNORA56	201479_at	0.175153857	0.041507722	1.381871098
DKC1	201479_at	0.175153857	0.041507722	1.381871098
COPS4	218042_at	0.175144316	0.041518952	1.381753621
ATP6V0B	200078_s_at	0.175053671	0.041625759	1.380637836	Yes
ABCG2	209735_at	0.174867611	0.041845717	1.378348984
PLAC8	219014_at	0.174853299	0.041862677	1.378172999
LEF1	221558_s_at	-0.174848528	0.041868332	1.378114339
MORF4L1	217982_s_at	0.174776967	0.041953229	1.377234605
PMF1	202337_at	0.174762654	0.041970226	1.377058692
CRABP1	205350_at	-0.174757884	0.041975893	1.377000057
POLG	203366_at	-0.174667239	0.042083685	1.375886235
SPOCK1	202363_at	0.174605219	0.042157572	1.375124411
PDXDC2P	215920_s_at	-0.174581365	0.042186019	1.374831459
PTBP1	216306_x_at	-0.174571824	0.042197402	1.374714287
TRIM14	203148_s_at	-0.174538429	0.042237264	1.374304226
PHLDA1	217996_at	0.174533658	0.042242961	1.374245651
HAUS5	36888_at	-0.174509804	0.042271456	1.373952794
PGR	208305_at	0.174481179	0.042305671	1.373601409
DCAF16	219717_at	-0.174476409	0.042311376	1.373542849
SNORD58A	200038_s_at	0.174466867	0.042322788	1.373425733
RPL17	200038_s_at	0.174466867	0.042322788	1.373425733
SNORD58C	200038_s_at	0.174466867	0.042322788	1.373425733
TRPC1	205802_at	-0.174443013	0.042351328	1.373132966
CYBB	203923_s_at	0.174376223	0.042431327	1.372313388
DLAT	212568_s_at	0.174366681	0.042442766	1.372196326
PYGL	202990_at	-0.174252183	0.042580232	1.370791976
ANXA8L2	203074_at	0.17411383	0.042746835	1.369096032
ANXA8	203074_at	0.17411383	0.042746835	1.369096032
TPP2	203375_s_at	0.17411383	0.042746835	1.369096032
CDC23	202892_at	0.174066123	0.042804411	1.368511472
PARG	205060_at	0.173946854	0.042948635	1.36705063
RPN1	201011_at	0.173942083	0.042954413	1.366992212
PDZRN4	220595_at	-0.173923	0.042977529	1.366758557
GNAS	211858_x_at	-0.173918229	0.04298331	1.366700146
PPID	204185_x_at	0.173889605	0.043018008	1.366349708
KDELR1	200922_at	0.173875292	0.043035365	1.366174506
MATN2	202350_s_at	-0.17386098	0.043052729	1.365999315
TSPAN31	203227_s_at	0.173784648	0.043145434	1.36506516
BUB3	209974_s_at	0.173770335	0.043162835	1.364890042
CNP	208912_s_at	-0.17373694	0.043203459	1.364481479
TAF2	209523_at	0.173727399	0.043215072	1.364364758
EMP1	201325_s_at	0.173703545	0.043244116	1.364072977
NCDN	209556_at	-0.173665379	0.04329062	1.363606195
P4HA1	207543_s_at	0.173603359	0.043366278	1.362847847
CD69	209795_at	0.173546109	0.043436215	1.362148025
BCAP31	200837_at	0.173517485	0.043471219	1.361798182
RPL15	221475_s_at	0.173498402	0.043494568	1.361564979
HSPB6	214767_s_at	-0.173493631	0.043500407	1.361506682
CRIP2	208978_at	0.17348886	0.043506246	1.361448385
PILRB	220954_s_at	-0.173407757	0.043605619	1.360457543
SPR	203458_at	0.173340967	0.043687598	1.359641832
SDHC	210131_x_at	0.17317399	0.04389311	1.357603643	Yes
NAV2	218330_s_at	-0.173064262	0.044028601	1.35626511
MRTO4	220688_s_at	0.173054721	0.0440404	1.356148748
FAM50B	205775_at	0.173045179	0.044052201	1.35603239
ADH1C	206262_at	0.173030867	0.044069907	1.355857864
CCPG1	214151_s_at	0.173021325	0.044081715	1.355741519
ACVR2B	220028_at	-0.172997471	0.044111245	1.35545068
FEZ1	203562_at	0.172978388	0.044134882	1.355218031
FOXK2	203064_s_at	-0.172954535	0.044164442	1.354927249
MED18	221650_s_at	0.172911598	0.044217693	1.354403922
PIGV	219238_at	0.172887744	0.0442473	1.354113228
PCSK6	207414_s_at	0.172882973	0.044253223	1.354055094
ACVR1B	213198_at	-0.172859119	0.04428285	1.353764439
ZNF665	220760_x_at	-0.172849578	0.044294705	1.353648186
C1orf174	222000_at	0.172844807	0.044300634	1.353590061
THOC1	204064_at	-0.172835265	0.044312493	1.353473815
ELK1	210376_x_at	-0.172806641	0.044348087	1.353125109
MGP	202291_s_at	0.172787558	0.04437183	1.352892664
XPO6	211982_x_at	-0.172706455	0.044472854	1.351904999
CEL	205910_s_at	-0.172696913	0.044484752	1.351788827
TNRC6B	213254_at	-0.172682601	0.044502604	1.351614579
GCHFR	204867_at	0.172668289	0.044520462	1.351440342
CCR7	206337_at	0.172630123	0.044568112	1.350975767
PNPO	218511_s_at	0.172630123	0.044568112	1.350975767
LRP12	219631_at	0.172534707	0.044687424	1.349814684
PSMD8	200820_at	0.172458375	0.044783065	1.348886183
METAP1	212673_at	0.172444063	0.044801017	1.348712126
SNW1	201575_at	0.172439292	0.044807002	1.348654109
TRIM26	202702_at	-0.172434521	0.044812988	1.348596094
COIL	203654_s_at	0.172405897	0.044848918	1.348248028
RCBTB1	218352_at	0.172372501	0.044890867	1.347842009
MFSD9	213393_at	-0.172305711	0.044974862	1.347030158
ULK2	204062_s_at	-0.172286628	0.044998885	1.346798246
GJA5	214466_at	0.172262774	0.045028929	1.346508385
ZNF148	203318_s_at	-0.172167358	0.045149271	1.345349257
FANCA	203805_s_at	-0.172148275	0.045173372	1.345117493
INSR	213792_s_at	-0.172000382	0.045360517	1.343322006
NPY1R	205440_s_at	0.171986069	0.045378662	1.343148314
NVL	207877_s_at	-0.171966986	0.045402865	1.342916742
RAD51AP1	204146_at	0.171952674	0.045421024	1.342743077
SAMD9	219691_at	-0.17192882	0.045451303	1.34245366
KDM2A	208988_at	-0.171895425	0.045493722	1.342048529
RBM15B	202689_at	-0.171881113	0.045511912	1.341874921
ANGPT2	205572_at	-0.171871571	0.045524042	1.341759189
EIF4E2	213571_s_at	0.1718668	0.045530108	1.341701324
SENP2	218122_s_at	0.171809551	0.045602951	1.341007051
PTGS1	215813_s_at	-0.171723677	0.045712399	1.339965983
MGLL	211026_s_at	0.171723677	0.045712399	1.339965983
BCL7A	203795_s_at	-0.171656887	0.045797677	1.339156548
S100A13	202598_at	0.171647345	0.045809871	1.339040935
MDFIC	211675_s_at	0.171575784	0.045901408	1.338173996
PKIA	204612_at	0.171556701	0.045925843	1.337942861
DNASE2	209831_x_at	-0.171528076	0.045962517	1.337596196
TUBA1A	209118_s_at	-0.171523305	0.045968632	1.337538423
CHRNA5	206533_at	-0.171470827	0.046035938	1.336903003
RPL28	200003_s_at	0.171437431	0.046078812	1.336498725
IFT74	219174_at	-0.17142789	0.046091068	1.336383228
[truncated: 7,632 more rows]
